# Supplementary material for: Characterization of Metabolites and Transcriptome of Pepper Accessions from Four Southern Provinces of China
Source: Genes (Basel). 2025 Jan 24;16(2):137. doi: 10.3390/genes16020137 (PMC11855839; doi:10.3390/genes16020137)
Supplement: Supplementary file 1 [file genes-16-00137-s001.zip]

Archive with 1 entries (1 files):
- genes-3414767-supplementary.xlsx
