# Supplementary material for: Characterization of Metabolites and Transcriptome of Pepper Accessions from Four Southern Provinces of China
Source: Genes (Basel). 2025 Jan 24;16(2):137. doi: 10.3390/genes16020137 (PMC11855839; doi:10.3390/genes16020137)
Supplement: Supplementary file 1 [file genes-16-00137-s001.zip › genes-3414767-supplementary.xlsx]

## Sheet: S1
Table S1. Summary of the sampled collection of pepper.
Accession name	Origin of institute/genebank	Geographical origin	IVF-CAAS#	Species	Resequencing depth (×)	Fruit shape
Yimen wrinkled pepper	IVF-CAAS	Yunnan, China	2014139	C. annuum	4.88	Elongate
Bell pepper	IVF-CAAS	Yunnan, China	Ⅱ6C1308	C. annuum	8.9	Conical
Baoshan pepper	IVF-CAAS	Yunnan, China	II6C0101	C. annuum	8.27	Elongate
Xiaojintiao Haijiao	IVF-CAAS	Sichuan, China	II6C0116	C. annuum	7.27	Short
Zhangshugang early pepper	IVF-CAAS	Hunan, China	II6C0185	C. annuum	8.28	Elongate
Bell Pao pepper	IVF-CAAS	Hunan, China	II6C0195	C. annuum	7.53	Conical
Duyun pepper	IVF-CAAS	Guizhou, China	II6C0289	C. annuum	6.69	Slim
Baiyi flat pepper	IVF-CAAS	Guizhou, China	II6C0299	C. annuum	6.14	Elongate
Chongtianla	IVF-CAAS	Yunnan, China	II6C0460	C. annuum	7.45	Short
Cattle-horn pepper	IVF-CAAS	Sichuan, China	II6C0536	C. annuum	6.56	Elongate
Anhua pepper	IVF-CAAS	Hunan, China	II6C0762	C. annuum	11.93	Elongate
Xingyi large long pepper	IVF-CAAS	Guizhou, China	II6C0887	C. annuum	7.24	Slim
Tongpaojiao	IVF-CAAS	Hunan, China	II6C1077	C. annuum	7.11	Conical
Chenxi bell pepper	IVF-CAAS	Hunan, China	II6C1105	C. annuum	6.92	Elongate
Cattlepea pepper	IVF-CAAS	Sichuan, China	II6C1153	C. annuum	8.24	Elongate
Small Cattle-horn	IVF-CAAS	Sichuan, China	II6C1289	C. annuum	9.87	Conical
Golden pepper	IVF-CAAS	Yunnan, China	II6C1302	C. annuum	9.57	Short
Caojiela	IVF-CAAS	Yunnan, China	II6C1306	C. annuum	7.65	Elongate
Wushe pepper	IVF-CAAS	Guizhou, China	II6C1370	C. annuum	9.42	Elongate
Chicken intestines chili	IVF-CAAS	Hunan, China	II6C1392	C. annuum	7.03	Slim
Unknown	IVF-CAAS	Guizhou, China	II6C1417	C. annuum	12.26	Elongate
Local Haijiao	IVF-CAAS	Sichuan, China	II6C1531	C. annuum	9.67	Elongate
Dewo white pepper	IVF-CAAS	Guizhou, China	II6C1538	C. annuum	9.97	Short
Slim pepper	IVF-CAAS	Yunnan, China	II6C1555	C. annuum	7.78	Slim
Hanshou large pepper	IVF-CAAS	Hunan, China	II6C1574	C. annuum	9	Elongate
Wengan Paotongjiao	IVF-CAAS	Guizhou, China	II6C1796	C. annuum	9.81	Elongate
Lianhuan pepper	IVF-CAAS	Guizhou, China	II6C1810	C. annuum	10.14	Conical
Chengdu Cattle-horn pepper	IVF-CAAS	Sichuan, China	II6C1884	C. annuum	9.43	Elongate
Dry chili	IVF-CAAS	Hunan, China	II6C1979	C. annuum	9.13	Slim
Unknown	IVF-CAAS	Hunan, China	II6C1980	C. annuum	9.81	Slim
Unknown	IVF-CAAS	Hunan, China	II6C1988	C. annuum	10.5	Slim
Local large chili	IVF-CAAS	Yunnan, China	II6C2283	C. annuum	9.1	Elongate
Thick flesh chili	IVF-CAAS	Yunnan, China	II6C2294	C. annuum	10.88	Short
Qiubei chili	IVF-CAAS	Yunnan, China	II6C2295	C. annuum	9.51	Slim
Unknown	IVF-CAAS	Yunnan, China	II6C2298	C. annuum	8.13	Short

## Sheet: S2
Table S2.The 584 metabolites coefficients of variation (CV) less than 30% in the quality control.
KZ ID	Formula	Ionization model	Compounds	Class
km0097	C16H14O6	[M-H]-	Hesperetin	Flavanone
km0125	C4H7NO2	[M+H]+	1-Aminocyclopropane carboxylic acid	Organic acids
km0233	C5H7NO3	[M+H]+	5-oxoproline	Amino acids and derivatives
km0454	C15H12O6	[M-H]-	Aromadedrin (Dihydrokaempferol)	Flavonols
km0517	C9H14N3O8P	[M-H]-	Cytidine 5'-monophosphate (Cytidylic acid)	Nucleotides and derivatives
km0637	C28H34O15	[M-H]-	Hesperetin 7-O-neohesperidoside (Neohesperidin)	Flavanone
km0685	C21H20O10	[M-H]-	Kaempferol 3-O-rhamnoside (Kaempferin)	Flavonols
km0688	C27H30O15	[M+H]+	Kaempferol 3-O-robinobioside (Biorobin)	Flavonols
km0780	C21H20O11	[M-H]-	Luteolin 7-O-glucoside (Cynaroside)	Flavones
km0843	C15H12O5	[M-H]-	Naringenin	Flavanone
km0849	C15H12O5	[M-H]-	Naringenin chalcone	Flavanone
km0880	C5H4N2O4	[M+H]+	Orotic acid	Vitamin
km0885	C11H22N2O4S	[M+H]+	Pantetheine	Vitamin
km0896	C22H23O12	Protonated	Petunidin 3-O-glucoside	Anthocyanins
km0981	C20H20O7	[M+H]+	Tangeretin	Flavones
km1033	C10H13N4O8P	[M+H]+	Inosine 5'-monophosphate	Nucleotides and derivatives
km1035	C22H46NO7P	[M+H]+	LysoPC 14:0	LPC
km1038	C24H48NO7P	[M+H]+	LysoPC 16:1	LPC
km1041	C26H52NO7P	[M+H]+	LysoPC 18:1 (2n isomer)	LPC
km1049	C6H6N2O	[M+H]+	Niacinamide	Vitamin
km1110	C13H18N2O	[M+H]+	5-Methoxy-N,N-dimethyltryptamine	Alkaloids
km1151	C10H14N5O7P	[M+H]+	Adenosine 3'-monophosphate	Nucleotides and derivatives
km1152	C15H21N5O8	[M+H]+	Adenosine O-ribose	Nucleotides and derivatives
km1178	C26H28O14	[M+H]+	C-hexosyl-apigenin C-pentoside	Flavonoid carbonoside
km1211	C22H22O11	[M+H]+	Chrysoeriol 7-O-hexoside	Flavones
km1214	C22H22O11	[M+H]+	Chrysoeriol 8-C-hexoside	Flavonoid carbonoside
km1230	C27H30O15	[M+H]+	Chrysoeriol O-hexosyl-O-pentoside	Flavones
km1259	C33H60O14	[M+H]+	DGMG (18:1)	Lipids_Glycerolipids
km1260	C33H58O14	[M+H]+	DGMG (18:2) isomer1	Lipids_Glycerolipids
km1262	C33H58O14	[M+H]+	DGMG (18:2) isomer2	Lipids_Glycerolipids
km1269	C17H14O7	[M-H]-	Di-O-methylquercetin	Flavonols
km1300	C10H10O4	[M+H]+	Hydroxy-methoxycinnamate	Phenolic acids
km1307	C22H22O12	[M+H]+	Isorhamnetin 5-O-hexoside	Flavonols
km1334	C26H28O15	[M+H]+	Luteolin 7-O-(2-apiosyl)-glucoside	Flavones
km1335	C32H30O15	[M+H]+	Luteolin O-sinapoylhexoside	Flavones
km1360	C21H36O4	[M+H]+	MAG (18:3) isomer1	Lipids_Glycerolipids
km1363	C21H36O4	[M+H]+	MAG (18:3) isomer2	Lipids_Glycerolipids
km1372	C27H48O9	[M+H]+	MGMG (18:2) isomer1	Lipids_Glycerolipids
km1373	C27H48O9	[M+H]+	MGMG (18:2) isomer2	Lipids_Glycerolipids
km1381	C35H39N3O8	[M+H]+	N',N",N"'-p-coumaroyl-cinnamoyl-caffeoyl spermidine	Phenolamides
km1394	C14H20N2O3	[M+H]+	N'-Feruloyl putrescine	Phenolamides
km1395	C14H20N2O3	[M+H]+	N-Feruloyl putrescine	Phenolamides
km1405	C12H15NO7	[M+H]+	Nicotinic acid-hexoside	Vitamin
km1410	C13H18N2O2	[M+H]+	N'-p-Coumaroyl putrescine	Phenolamides
km1418	C15H22N2O4	[M+H]+	N-Sinapoyl putrescine	Phenolamides
kz000003	C3H7NO3	[M+H]+	L-Serine	Amino acids and derivatives
kz000010	C6H11NO3S	[M+H]+	N-formylmethionine	Amino acids and derivatives
kz000011	C7H11NO5	[M-H]-	N-Acetyl-L-glutamic acid	Amino acids and derivatives
kz000012	C7H13NO3S	[M-H]-	N-Acetylmethionine	Amino acids and derivatives
kz000013	C13H13NO2	[M-H]-	3-(2-Naphthyl)-D-alanine	Amino acids and derivatives
kz000015	C10H22N2O4	[M+H]+	Lysine butyrate	Amino acids and derivatives
kz000018	C11H20N2O8	[M-H]-	L-Glutamine O-hexside	Amino acids and derivatives
kz000019	C11H19NO9	[M-H]-	L-Glutamic acid O-glycoside	Amino acids and derivatives
kz000020	C15H22N6O5S	[M+H]+	S-Adenosylmethionine	Amino acids and derivatives
kz000022	C16H27NO14	[M+H]+	Aspartic acid di-O-glucoside	Amino acids and derivatives
kz000023	C20H32N6O12S2	[M-H]-	Oxiglutatione	Amino acids and derivatives
kz000028	C4H12N2	[M+H]+	Putrescine	Alkaloids
kz000030	C13H18N2O3	[M+H]+	N-Caffeoylputrescine	Alkaloids
kz000036	C20H30N4O7	[M+H]+	N-(4'-O-glycosyl)-p-coumaroyl agmatine	Alkaloids
kz000037	C21H32N4O8	[M+H]+	N-(4'-O-glycosyl)-feruloyl agmatine	Alkaloids
kz000044	C17H27N3O3	[M+H]+	Feruloylspermidine	Alkaloids
kz000056	C13H16O8	[M-H]-	Salicylic acid glucoside	Phenolic acids
kz000064	C17H20O9	[M+H]+	1-O-Feruloyl quinic acid	Phenolic acids
kz000075	C9H8O3	[M+H]+	Caffeic aldehyde	Phenolic acids
kz000078	C23H26O11	[M-H]-	1'-O-β-D-(3,4-Dihydroxyphenethyl)-O-caffeoyl-glucoside	Phenolic acids
kz000082	C18H38O	[M-H]-	1-Octadecanol	Free fatty acids
kz000084	C18H30O2	[M+H]+	Octadeca-11E,13E,15Z-trienoic acid	Free fatty acids
kz000102	C18H30O4	[M-H]-	9-HpOTrE	Free fatty acids
kz000111	C11H15N5O5	[M+H]+	N2-methylguanosine	Nucleotides and derivatives
kz000113	C16H23N5O5	[M+H]+	Isopentenyladenine-7-N-glucoside	Nucleotides and derivatives
kz000114	C14H17N5O8	[M+H]+	Succinyladenosine	Nucleotides and derivatives
kz000115	C10H15N5O10P2	[M-H]-	Adenosine 5'-Diphosphate	Nucleotides and derivatives
kz000117	C21H28N7O17P3	[M-H]-	NADP (Nicotinamide adenine dinucleotide phosphate)	Nucleotides and derivatives
kz000119	C17H14O6	[M-H]-	Velutin	Flavones
kz000127	C22H22O12	[M+H]+	Selgin 5-O-hexoside	Flavones
kz000135	C25H24O15	[M+H]+	Selgin O-malonylhexoside	Flavones
kz000140	C23H24O12	[M+H]+	Tricin 4'-O-glucoside	Flavones
kz000157	C24H24O13	[M+H]+	Naringenin O-malonylhexoside	Flavanone
kz000159	C21H22O10	[M-H]-	Naringenin 7-O-glucoside (Prunin)	Flavanone
kz000175	C7H7NO	[M+H]+	Benzamide	Others
kz000178	C8H11NO	[M+H]+	Hydroxyphenethylamine	Others
kz000179	C6H5NO3	[M+H]+	4-Nitrophenol	Others
kz000180	C6H11N3O	[M+H]+	Histidinol	Others
kz000186	C5H11O7P	[M-H]-	2-Deoxyribose 1-phosphate	Others
kz000223	C28H54NO7P	[M+H]+	LysoPC 20:2(2n isomer)	LPC
kz000224	C28H54NO7P	[M+H]+	LysoPC 20:2	LPC
kz000227	C23H48NO7P	[M+H]+	LysoPE 18:0	LPE
kz000229	C5H11N	[M+H]+	Piperidine	Alkaloids
kz000232	C5H15NO4P+	[M]+	O-Phosphocholine	Alkaloids
kz000245	C4H8O4	[M+H]+	D(-)-Threose	Saccharides and Alcohols
kz000247	C6H12O5	[M-H]-	L-Fucose	Saccharides and Alcohols
kz000249	C6H10O6	[M-H]-	D-(+)-Glucono-1,5-lactone	Saccharides and Alcohols
kz000250	C6H13NO5	[M+H]+	Glucosamine	Saccharides and Alcohols
kz000251	C8H15NO6	[M+H]+	N-Acetyl-D-glucosamine	Saccharides and Alcohols
kz000252	C6H13O9P	[M-H]-	D-Fructose 6-phosphate	Saccharides and Alcohols
kz000254	C6H14O12P2	[M-H]-	D-Fructose-1,6-biphosphate	Saccharides and Alcohols
kz000257	C5H11O8P	[M-H]-	Ribulose-5-phosphate	Saccharides and Alcohols
kz000258	C11H14NO6+	[M+H]+	Nicotinate D-ribonucleoside	Vitamin
kz000259	C12H17N4OS+	[M+H]+	Thiamine	Vitamin
kz000263	C14H21NO8	[M+H]+	Pyridoxine-5'-O-glucoside	Vitamin
kz000274	C20H16O7	[M+H]+	N-sinapoylhydroxycoumarin	Coumarins
kz000276	C8H8N2	[M+H]+	4-Aminoindole	Alkaloids
kz000283	C11H11NO3	[M+H]+	Methoxyindoleacetic acid	Alkaloids
kz000290	C3H5NO4	[M-H]-	Aminomalonic acid	Organic acids
kz000291	C6H5NO2	[M-H]-	2-Picolinic acid	Organic acids
kz000295	C6H10O4	[M-H]-	Methylglutaric acid	Organic acids
kz000296	C5H8O5	[M-H]-	Citramalate	Organic acids
kz000300	C3H7O6P	[M-H]-	DL-Glyceraldehyde 3-phosphate	Organic acids
kz000301	C6H6O6	[M-H]-	Cis-Aconitic acid	Organic acids
kz000302	C7H12O5	[M-H]-	2-Isopropylmalate	Organic acids
kz000310	C3H4O3	[M-H]-	Pyruvic acid	Organic acids
kz000311	C3H4O4	[M-H]-	Malonic acid	Organic acids
kz000312	C5H6O5	[M-H]-	A-Ketoglutaric acid	Organic acids
kz000314	C4H9NO2	[M+H]+	N,N-Dimethylglycine	Amino acids and derivatives
kz000315	C4H9NO2	[M+H]+	2-Aminoisobutyric acid	Amino acids and derivatives
kz000318	C5H9NO2	[M+H]+	L-Proline	Amino acids and derivatives
kz000320	C5H11NO2	[M+H]+	L-Valine	Amino acids and derivatives
kz000321	C5H11NO2	[M+H]+	5-Aminovaleric acid	Amino acids and derivatives
kz000323	C5H7NO3	[M-H]-	L-PyroglutamicAcid	Amino acids and derivatives
kz000325	C5H9NO3	[M-H]-	N-Propionylglycine	Amino acids and derivatives
kz000326	C5H9NO3	[M+H]+	Cis-4-Hydroxy-D-proline	Amino acids and derivatives
kz000327	C5H9NO3	[M+H]+	Trans-4-Hydroxy-L-proline	Amino acids and derivatives
kz000329	C6H13NO2	[M+H]+	L-Isoleucine	Amino acids and derivatives
kz000331	C4H8N2O3	[M+H]+	L-Asparagine	Amino acids and derivatives
kz000332	C4H7NO4	[M-H]-	L-AsparticAcid	Amino acids and derivatives
kz000334	C8H11NO	[M+H]+	L-Tyramine	Amino acids and derivatives
kz000335	C7H13NO2	[M+H]+	1,2-N-Methylpipecolic acid	Amino acids and derivatives
kz000336	C6H8O4	[M-H]-	2,3-Dimethylsuccinic acid	Amino acids and derivatives
kz000338	C5H10N2O3	[M+H]+	L-Glutamine	Amino acids and derivatives
kz000339	C6H14N2O2	[M+H]+	L-(+)-Lysine	Amino acids and derivatives
kz000341	C5H9NO4	[M+H]+	L-Glutamic acid	Amino acids and derivatives
kz000343	C5H11NO2S	[M+H]+	L-Methionine	Amino acids and derivatives
kz000344	C6H9N3O2	[M+H]+	L-Histidine	Amino acids and derivatives
kz000349	C6H11NO4	[M-H]-	N-Acetylthreonine	Amino acids and derivatives
kz000354	C9H11NO2	[M+H]+	L-Phenylalanine	Amino acids and derivatives
kz000355	C7H11N3O2	[M+H]+	1-Methylhistidine	Amino acids and derivatives
kz000356	C7H12N2O3	[M+H]+	Glycyl-L-proline	Amino acids and derivatives
kz000360	C6H14N4O2	[M+H]+	L-(+)-Arginine	Amino acids and derivatives
kz000366	C9H11NO3	[M+H]+	L-(-)-Tyrosine	Amino acids and derivatives
kz000367	C3H8NO6P	[M-H]-	O-Phospho-L-serine	Amino acids and derivatives
kz000368	C7H12N2O4	[M-H]-	N-α-Acetyl-L-glutamine	Amino acids and derivatives
kz000370	C8H16N2O3	[M+H]+	N6-Acetyl-L-lysine	Amino acids and derivatives
kz000371	C8H16N2O3	[M+H]+	Glycylisoleucine	Amino acids and derivatives
kz000372	C7H16N4O2	[M+H]+	H-HomoArg-OH	Amino acids and derivatives
kz000378	C11H12N2O2	[M-H]-	L-Tryptophan	Amino acids and derivatives
kz000381	C8H16N4O3	[M+H]+	N-α-Acetyl-L-arginine	Amino acids and derivatives
kz000382	C8H14N2O5	[M-H]-	(5-L-Glutamyl)-L-amino acid	Amino acids and derivatives
kz000385	C11H14N2O3	[M+H]+	Glycylphenylalanine	Amino acids and derivatives
kz000388	C11H20N2O3	[M+H]+	Pro-Leu	Amino acids and derivatives
kz000389	C11H22N2O3	[M+H]+	Val-Leu	Amino acids and derivatives
kz000391	C6H12N2O4S2	[M+H]+	L-(-)-Cystine	Amino acids and derivatives
kz000393	C12H24N2O3	[M+H]+	Leu- Leu	Amino acids and derivatives
kz000394	C13H14N2O3	[M-H]-	Acetyltryptophan	Amino acids and derivatives
kz000396	C8H14N2O5S	[M-H]-	γ-Glu-Cys	Amino acids and derivatives
kz000401	C15H22N2O3	[M+H]+	Leucylphenylalanine	Amino acids and derivatives
kz000402	C13H16N2O5	[M+H]+	Asp-phe	Amino acids and derivatives
kz000403	C10H17N3O6S	[M-H]-	Glutathione reduced form	Amino acids and derivatives
kz000409	C16H20O9	[M+H]+	Gentiopicroside	Terpenoids
kz000410	C16H22O9	[M+H]+	Sweroside	Terpenoids
kz000417	C15H14O5	[M-H]-	Phloretin	Chalcones
kz000419	C21H24O10	[M-H]-	Phlorizin	Chalcones
kz000422	C15H12O5	[M+H]+	Butin	Flavanone
kz000424	C15H12O6	[M-H]-	Eriodictyol	Flavanone
kz000431	C21H22O11	[M+H]+	Eriodictyol 7-O-glucoside	Flavanone
kz000434	C15H12O5	[M-H]-	Pinobanksin	Flavanone
kz000444	C5H14N4	[M+H]+	Agmatine	Alkaloids
kz000446	C10H26N4	[M+H]+	Spermine	Alkaloids
kz000447	C13H18N2O2	[M+H]+	p-Coumaroylputrescine	Alkaloids
kz000449	C14H20N4O2	[M+H]+	p-Coumaroylagmatine	Alkaloids
kz000451	C15H22N2O4	[M+H]+	Sinapoylputrescine	Alkaloids
kz000454	C15H22O3N4	[M+H]+	Fer-agmatine	Alkaloids
kz000455	C15H22N4O3	[M+H]+	N-Feruloylagmatine	Alkaloids
kz000456	C18H19NO4	[M+H]+	Feruloyltyramine	Alkaloids
kz000458	C16H24N4O4	[M+H]+	Sinapoylagmatine	Alkaloids
kz000459	C20H20N2O4	[M+H]+	N-Feruloyl serotonin	Alkaloids
kz000460	C19H28N2O7	[M+H]+	N-hexosyl-p-coumaroyl putrescine	Alkaloids
kz000463	C34H37N3O6	[M+H]+	N',N'',N'''-p-Coumaroyl-cinnamoyl-caffeoyl spermidine	Alkaloids
kz000466	C7H6O2	[M-H]-	4-Hydroxybenzaldehyde	Phenolic acids
kz000473	C7H7NO2	[M+H]+	4-Aminobenzoic acid	Phenolic acids
kz000475	C7H6O3	[M-H]-	4-Hydroxybenzoic acid	Phenolic acids
kz000484	C8H8O3	[M-H]-	Vanillin	Phenolic acids
kz000487	C7H6O4	[M-H]-	2,5-Dihydroxybenzoic acid	Phenolic acids
kz000489	C7H6O4	[M-H]-	Protocatechuic acid	Phenolic acids
kz000494	C8H6O4	[M-H]-	Terephthalic acid	Phenolic acids
kz000495	C9H10O3	[M-H]-	3-(4-Hydroxyphenyl)-propionic acid	Phenolic acids
kz000496	C8H8O4	[M-H]-	Vanillic acid	Phenolic acids
kz000500	C10H10O3	[M-H]-	Riboprine	Phenolic acids
kz000505	C10H12O3	[M-H]-	Coniferyl alcohol	Phenolic acids
kz000507	C9H10O4	[M-H]-	Syringic Aldehyde	Phenolic acids
kz000511	C10H10O4	[M-H]-	Ferulic acid	Phenolic acids
kz000520	C11H12O5	[M-H]-	Sinapic acid	Phenolic acids
kz000532	C13H16O9	[M-H]-	Protocatechuic acid-4-glucoside	Phenolic acids
kz000533	C13H16O9	[M-H]-	2,5-Dihydroxy benzoic acid O-hexside	Phenolic acids
kz000540	C15H22O8	[M-H]-	3,4,5-Trimethoxyphenyl-β-D-Glucopyranoside	Phenolic acids
kz000544	C16H18O8	[M-H]-	3-O-p-Coumaroyl quinic acid	Phenolic acids
kz000549	C15H18O9	[M-H]-	1-O-[(E)-Caffeoyl]-β-D-glucopyranose	Phenolic acids
kz000550	C16H22O8	[M-H]-	Coniferin	Phenolic acids
kz000552	C16H18O9	[M-H]-	Cryptochlorogenic acid	Phenolic acids
kz000553	C16H18O9	[M-H]-	Neochlorogenic acid(5-O-Caffeoylquinic acid)	Phenolic acids
kz000554	C16H18O9	[M-H]-	Chlorogenic acid	Phenolic acids
kz000557	C15H20O10	[M-H]-	Glucosyringic Acid	Phenolic acids
kz000558	C17H20O9	[M-H]-	Chlorogenic acid methyl ester	Phenolic acids
kz000590	C25H24O12	[M-H]-	3,4-Dicaffeoylquinic acid	Phenolic acids
kz000592	C24H26O13	[M-H]-	Rosmarinyl Glucoside	Phenolic acids
kz000624	C21H34O4	[M+H]+	MAG(18:4)isomer3	Lipids_Glycerolipids
kz000627	C21H38O4	[M+H]+	MAG(18:2)	Lipids_Glycerolipids
kz000630	C21H40O4	[M+H]+	MAG(18:1)isomer1	Lipids_Glycerolipids
kz000631	C4H5N3O	[M+H]+	Cytosine	Nucleotides and derivatives
kz000638	C5H4N4O	[M+H]+	Hypoxanthine	Nucleotides and derivatives
kz000640	C6H7N5	[M+H]+	1-Methyladenine	Nucleotides and derivatives
kz000642	C5H5N5O	[M+H]+	Guanine	Nucleotides and derivatives
kz000643	C5H4N4O2	[M-H]-	Xanthine	Nucleotides and derivatives
kz000644	C6H7N5O	[M+H]+	7-Methylguanine	Nucleotides and derivatives
kz000655	C9H13N3O5	[M+H]+	Cytidine	Nucleotides and derivatives
kz000656	C9H12N2O6	[M-H]-	Uridine	Nucleotides and derivatives
kz000661	C10H13N5O4	[M+H]+	Deoxyguanosine	Nucleotides and derivatives
kz000662	C10H13N5O4	[M+H]+	Adenosine	Nucleotides and derivatives
kz000666	C10H13N5O5	[M+H]+	Guanosine	Nucleotides and derivatives
kz000667	C10H12N4O6	[M-H]-	Xanthosine	Nucleotides and derivatives
kz000668	C11H15N5O3S	[M+H]+	5'-Deoxy-5'-(methylthio)adenosine	Nucleotides and derivatives
kz000674	C10H12N5O6P	[M-H]-	Cyclic AMP	Nucleotides and derivatives
kz000677	C10H12N5O7P	[M-H]-	Guanosine 3',5'-cyclic monophosphate	Nucleotides and derivatives
kz000679	C10H14N5O7P	[M+H]+	Adenosine 5'-monophosphate	Nucleotides and derivatives
kz000680	C10H14N5O8P	[M+H]+	Guanosine 5'-monophosphate	Nucleotides and derivatives
kz000684	C15H24N2O17P2	[M-H]-	Uridine 5'-diphospho-D-glucose	Nucleotides and derivatives
kz000686	C21H27N7O14P2	[M+H]+	Nicotinic acid adenine dinucleotide	Nucleotides and derivatives
kz000687	C27H33N9O15P2	[M-H]-	Flavin adenine dinucleotide(FAD)	Nucleotides and derivatives
kz000691	C16H13O6+	[M]+	Peonidin	Anthocyanins
kz000706	C23H25O11+	[M]+	Rosinidin O-hexoside	Anthocyanins
kz000806	C23H24O12	[M-H]-	Tricin 5-O-Glucoside	Flavones
kz000809	C24H24O12	[M-H]-	Chrysoeriol-O-acetylhexoside	Flavones
kz000818	C25H24O14	[M+H]+	Chrysoeriol-O-malonylhexoside	Flavones
kz000820	C26H28O14	[M+H]+	Apigenin O-hexosyl-O-pentoside	Flavones
kz000828	C27H30O15	[M+H]+	Apigenin 6,8-C-diglucoside	Flavonoid carbonoside
kz000832	C27H30O16	[M+H]+	Luteolin-6,8-di-C-glucoside	Flavonoid carbonoside
kz000835	C27H28O17	[M+H]+	Luteolin-6-C-2-glucuronylglucoside	Flavonoid carbonoside
kz000854	C33H40O20	[M-H]-	Chrysoeriol-C-pentosyl-O-hexosyl-O-hexoside	Flavonoid carbonoside
kz000882	C21H20O11	[M-H]-	Kaempferol-7-O-glucoside	Flavonols
kz000885	C21H20O11	[M+H]+	Quercetin-3-O-α-L-rhamnoside(Quercitrin )	Flavonols
kz000887	C21H20O12	[M-H]-	Myricetin-3-O-rhamnoside (Myricitrin)	Flavonols
kz000892	C21H20O12	[M+H]+	6-Hydroxykaempferol-7-O-glucoside	Flavonols
kz000897	C23H24O13	[M+H]+	Syringetin 3-O-hexoside	Flavanols
kz000899	C24H24O13	[M-H]-	Isorhamnetin-O-acetyl-hexoside	Flavonols
kz000905	C27H30O15	[M-H]-	Kaempferol-3-O-rutinoside(Nicotiflorin)	Flavonols
kz000908	C27H30O16	[M-H]-	Quercetin-3-O-robinobioside	Flavonols
kz000911	C27H30O16	[M+H]+	Quercetin-7-O-rutinoside	Flavonols
kz000914	C27H30O17	[M+H]+	6-Hydroxykaempferol-3,6-O-Diglucoside	Flavonols
kz000915	C27H30O17	[M+H]+	6-Hydroxykaempferol-7,6-O-Diglucoside	Flavonols
kz000917	C30H32O20	[M+H]+	Quercetin-7-O-malonylhexosyl-hexoside	Flavonols
kz000920	C33H40O21	[M-H]-	Quercetin-O-rutinoside-hexose	Flavonols
kz000922	C33H40O22	[M+H]+	6-Hydroxykaempferol-3,7,6-O-triglycoside	Flavonols
kz000925	C21H20O10	[M-H]-	Apigenin-6-C-glucoside (Isovitexin)	Flavonoid carbonoside
kz000927	C21H20O11	[M-H]-	Luteolin-6-C-glucoside (Isoorientin)	Flavonoid carbonoside
kz000928	C21H20O11	[M+H]+	Luteolin-8-C-Glucoside (Orientin)	Flavonoid carbonoside
kz000930	C26H28O14	[M+H]+	Isoschaftoside	Flavonoid carbonoside
kz000932	C26H28O14	[M+H]+	Schaftoside	Flavonoid carbonoside
kz000935	C26H28O15	[M+H]+	C-Hexosyl-luteolin C-pentoside	Flavonoid carbonoside
kz000938	C27H30O15	[M-H]-	Isovitexin 7-O-glucoside(Saponarin)	Flavonoid carbonoside
kz000945	C28H32O16	[M+H]+	6-C-Hexosyl chrysoeriol O-hexoside	Flavonoid carbonoside
kz000988	C8H20NO6P	[M+H]+	Choline alfoscerate	Lipids
kz000992	C20H22O6	[M-H]-	Pinoresinol	Lignans
kz001006	C32H44O17	[M-H]-	Olivil Diglucoside	Lignans
kz001009	C4H11NO2	[M+H]+	Diethanolamine	Others
kz001013	C8H11N	[M+H]+	Phenethylamine	Others
kz001019	C2H8NO4P	[M-H]-	O-Phosphorylethanolamine	Others
kz001024	C8H12N2O2	[M+H]+	4-(Aminomethyl)-5-(hydroxymethyl)-2-methylpyridin-3-ol	Others
kz001033	C13H20O3	[M-H]-	Vomifoliol	Others
kz001041	C8H16NO9P	[M-H]-	N-Acetyl-D-glucosamine 1-phosphate	Others
kz001054	C18H39NO3	[M+H]+	4-Hydroxysphinganine	Sphingolipids
kz001055	C22H46NO7P	[M+H]+	LysoPC 14:0(2n isomer)	LPC
kz001056	C23H46NO7P	[M+H]+	LysoPC 15:1	LPC
kz001057	C23H48NO7P	[M+H]+	LysoPC 15:0	LPC
kz001058	C24H46NO7P	[M+H]+	LysoPC 16:2(2n isomer)	LPC
kz001059	C24H50NO7P	[M+H]+	LysoPC 16:0(2n isomer)	LPC
kz001060	C24H50NO7P	[M+H]+	LysoPC 16:0	LPC
kz001061	C25H52NO7P	[M+H]+	LysoPC 17:0	LPC
kz001062	C26H48NO7P	[M+H]+	LysoPC 18:3(2n isomer)	LPC
kz001064	C26H54NO7P	[M+H]+	LysoPC 18:0	LPC
kz001065	C26H54NO7P	[M+H]+	LysoPC 18:0(2n isomer)	LPC
kz001066	C19H40NO7P	[M+H]+	LysoPE 14:0	LPE
kz001067	C21H44NO7P	[M+H]+	LysoPE 16:0(2n isomer)	LPE
kz001068	C21H44NO7P	[M+H]+	LysoPE 16:0	LPE
kz001069	C23H44NO7P	[M+H]+	LysoPE 18:2(2n isomer)	LPE
kz001070	C23H44NO7P	[M+H]+	LysoPE 18:2	LPE
kz001071	C23H46NO7P	[M+H]+	LysoPE 18:1(2n isomer)	LPE
kz001087	C30H48O4	[M-H]-	Maslinic acid	Terpenoids
kz001096	C5H13NO	[M+H]+	Choline	Alkaloids
kz001097	C5H11NO2	[M+H]+	Betaine	Alkaloids
kz001098	C5H5N5	[M+H]+	Aminopurine	Alkaloids
kz001101	C7H7NO2	[M+H]+	Trigonelline	Alkaloids
kz001108	C6H11NO4	[M+H]+	DL-2-Aminoadipic acid	Alkaloids
kz001112	C12H14N2O2	[M+H]+	N-Acetyl-5-hydroxytryptamine	Alkaloids
kz001113	C12H10N4O2	[M+H]+	Lumichrome	Alkaloids
kz001120	C24H26N2O13	[M+H]+	Betanin	Alkaloids
kz001123	C5H10O5	[M-H]-	D-(-)-Arabinose	Saccharides and Alcohols
kz001126	C5H12O5	[M-H]-	Ribitol	Saccharides and Alcohols
kz001131	C6H12O6	[M-H]-	D-Glucose	Saccharides and Alcohols
kz001132	C6H12O6	[M-H]-	Inositol	Saccharides and Alcohols
kz001135	C6H14O6	[M-H]-	D-Sorbitol	Saccharides and Alcohols
kz001136	C6H14O6	[M-H]-	Dulcitol	Saccharides and Alcohols
kz001138	C6H12O7	[M-H]-	Gluconic acid	Saccharides and Alcohols
kz001141	C6H13O9P	[M-H]-	D-Glucose 6-phosphate	Saccharides and Alcohols
kz001142	C6H11PO11	[M-H]-	Glucarate O-Phosphoric acid	Saccharides and Alcohols
kz001143	C12H22O11	[M-H]-	Isomaltulose	Saccharides and Alcohols
kz001144	C12H22O11	[M-H]-	Melibiose	Saccharides and Alcohols
kz001146	C12H22O11	[M-H]-	Galactinol	Saccharides and Alcohols
kz001147	C12H22O11	[M-H]-	D-(+)-Sucrose	Saccharides and Alcohols
kz001148	C12H21O11Na	[M+H]+	Turanose	Saccharides and Alcohols
kz001149	C12H23O14P	[M-H]-	Trehalose 6-phosphate	Saccharides and Alcohols
kz001155	C6H5NO2	[M+H]+	Nicotinic acid	Vitamin
kz001156	C8H11NO3	[M+H]+	Pyridoxine	Vitamin
kz001158	C9H17NO5	[M+H]+	D-Pantothenic Acid	Vitamin
kz001160	C8H10NO6P	[M-H]-	Pyridoxal 5'-phosphate	Vitamin
kz001162	C14H19NO9	[M+H]+	4-Pyridoxic acid O-hexoside	Vitamin
kz001163	C17H20N4O6	[M+H]+	Riboflavin	Vitamin
kz001185	C19H14O6	[M+H]+	O-Feruloyl 4-hydroxylcoumarin	Coumarins
kz001189	C15H16O9	[M+H]+	Esculin	Coumarins
kz001198	C8H7N	[M+H]+	Indole	Alkaloids
kz001200	C10H12N2	[M+H]+	Tryptamine	Alkaloids
kz001205	C10H12N2O	[M+H]+	Serotonin	Alkaloids
kz001210	C12H24O2	[M-H]-	Lauric acid	Free fatty acids
kz001213	C14H26O2	[M-H]-	Myristoleic acid	Free fatty acids
kz001216	C16H30O2	[M-H]-	Palmitoleic Acid	Free fatty acids
kz001223	C18H30O2	[M-H]-	α-Linolenic Acid	Free fatty acids
kz001225	C18H30O2	[M+H]+	Punicic acid	Free fatty acids
kz001227	C18H34O2	[M-H]-	Elaidic Acid	Free fatty acids
kz001230	C18H30O3	[M-H]-	9-HOTrE	Free fatty acids
kz001231	C18H30O3	[M-H]-	9-KODE	Free fatty acids
kz001232	C18H30O3	[M-H]-	13-HOTrE(r)	Free fatty acids
kz001234	C18H32O3	[M-H]-	9-Hydroxy-10,12-octadecadienoic acid	Free fatty acids
kz001235	C18H32O3	[M-H]-	9S-Hyroxy-10E,12E-octadecadienoic acid	Free fatty acids
kz001236	C18H32O3	[M-H]-	13-Hydroxy-9,11-octadecadienoic acid	Free fatty acids
kz001238	C18H32O3	[M-H]-	9,10-EODE	Free fatty acids
kz001244	C18H32O4	[M-H]-	9-Hydroxy-12-oxo-10-octadecenoic acid	Free fatty acids
kz001246	C18H34O4	[M-H]-	9,10-Dihydroxy-12-octadecenoic acid	Free fatty acids
kz001254	C18H34O5	[M-H]-	9,10,13-Trihyroxy-11-octadecadienoic acid	Free fatty acids
kz001261	C4H9NO2	[M+H]+	γ-Aminobutyric acid	Organic acids
kz001270	C4H4O4	[M-H]-	Fumaric acid	Organic acids
kz001274	C5H11NO2	[M+H]+	N-Methyl-4-aminobutyric acid	Organic acids
kz001276	C4H6O4	[M-H]-	Succinic acid	Organic acids
kz001279	C4H9NO3	[M+H]+	L-Homoserine	Organic acids
kz001280	C2H7NO3S	[M-H]-	2-Aminoethanesulfonic acid	Organic acids
kz001283	C6H13NO2	[M+H]+	6-Aminocaproic acid	Organic acids
kz001285	C5H8O4	[M-H]-	2-Methylsuccinic acid	Organic acids
kz001289	C4H6O5	[M-H]-	Malic acid	Organic acids
kz001290	C6H6N2O2	[M-H]-	UROCANIC ACID(RG)	Organic acids
kz001291	C6H6O4	[M-H]-	Trans,trans-Muconic acid	Organic acids
kz001294	C6H10O4	[M-H]-	Adipic Acid	Organic acids
kz001295	C6H10O4	[M-H]-	2-Methylglutaric acid	Organic acids
kz001298	C4H6O6	[M-H]-	L-(+)-Tartaric acid	Organic acids
kz001302	C7H6O4	[M-H]-	2,3-Dihydroxybenzoic Acid	Organic acids
kz001303	C4H11O4P	[M-H]-	Diethyl phosphate	Organic acids
kz001306	C9H8O3	[M-H]-	Phenylpyruvic acid	Organic acids
kz001307	C8H6O4	[M-H]-	Phthalic acid	Organic acids
kz001308	C5H10O6	[M-H]-	D-Xylonic acid	Organic acids
kz001310	C3H4KO6P	[M-K]-	Phosphoenolpyruvic acid	Organic acids
kz001312	C7H10O5	[M-H]-	Shikimic acid	Organic acids
kz001313	C8H14O4	[M-H]-	SubericAcid	Organic acids
kz001315	C9H16O4	[M-H]-	Anchoic Acid	Organic acids
kz001317	C6H8O7	[M-H]-	Citric Acid	Organic acids
kz001318	C7H12O6	[M-H]-	Quinic Acid	Organic acids
kz001319	C6H10O7	[M-H]-	D-Galacturonic acid(Gal A)	Organic acids
kz001371	C4H8O5	[M-H]-	Threonate	Saccharides and Alcohols
kz001381	C34H42O20	[M+H]+	Isorhamnetin-O-rutinoside-O-rhamnoside	Flavonols
kz001384	C40H52O25	[M+H]+	isorhamnetin-O-rutinoside-O-rutinoside	Flavonols
kz001571	C21H20O12	[M-H]-	6-Hydroxyluteolin 5-glucoside	Flavones
kz001586	C22H22O12	[M+H]+	Isotamarixin	Flavonols
kz001596	C18H19NO5	[M-H]-	3-O-Acetylhamayne	Alkaloids
kz001597	C16H32O4	[M-H]-	10,16-Dihydroxy-palmitic acid	Free fatty acids
kz001688	C19H18O7	[M+H]+	Altisin	Flavones
kz001706	C11H16O3	[M+H]+	Isololiolide	Others
kz001819	C7H6O3	[M-H]-	Salicylic acid	Phenolic acids
kz001820	C11H10O6	[M-H]-	benzoylmalic acid	Phenolic acids
kz001825	C13H12O7	[M-H]-	p-coumaroylmalic acid	Phenolic acids
kz001827	C12H12O8	[M-H]-	vnilloylmalic acid	Phenolic acids
kz001834	C14H14O8	[M-H]-	feruloylmalic acid	Phenolic acids
kz001929	C38H38O20	[M+H]+	apigenin 7-O-Glc(2-1)GlcA-2-O-Sinapoyl	Flavones
kz001930	C38H36O21	[M+H]+	apigenin 7-O-GlcA(2-1)GlcA-2-O-Sinapoyl	Flavones
kz001971	C35H40O23	[M+H]+	Kaempferol O-malonylglucoside-O-glucose-O-Pentoside	Flavonols
kz001978	C21H20O10	[M+H]+	Genistein 8-C-glucoside	Flavonoid carbonoside
kz002032	C21H22O10	[M+H]+	Erythromycin-6-O-β-D-glucoside	Others
kz002166	C16H12O6	[M-H]-	aracarpene-2	Isoflavones
kz002192	C24H22O13	[M+H]+	Malonyglygenistin	Isoflavones
kz002197	C28H32O17	[M+H]+	2'-Hydoxy,5-methoxy Genistein-4',7-O-diglucoside	Isoflavones
kz002217	C10H14O2	[M+H]+	Rhododendrol	Others
kz002232	C16H14O5	[M+H]+	7-O-methylnaringenin	Flavones
kz002233	C16H14O6	[M+H]+	Dihydrokaempferide	Flavanols
kz002312	C16H20O9	[M-H]-	5-O-feruloyl-L-arabinose	Saccharides and Alcohols
kz002326	C27H46O9	[M+H]+	2-γ-Linolenoyl-glycerol-glucoside	Lipids_Glycerolipids
kz002337	C27H30O16	[M+H]+	Luteolin-7-O-β-D-gentiobioside	Flavones
kz002351	C17H14O7	[M+H]+	Tricin	Flavones
kz002361	C27H30O16	[M+H]+	Luteolin-O-glucoside-C-glucoside	Flavonoid carbonoside
kz002368	C23H48NO7P	[M+H]+	LysoPC 15:0(2n isomer)	LPC
kz002370	C24H48NO7P	[M+H]+	LysoPC 16:1(2n isomer)	LPC
kz002371	C25H48NO7P	[M+H]+	LysoPC 17:2	LPC
kz002374	C26H52NO7P	[M+H]+	LysoPC 18:1	LPC
kz002376	C27H52NO7P	[M+H]+	LysoPC 19:2(2n isomer)	LPC
kz002386	C19H40NO7P	[M+H]+	LysoPE 14:0(2n isomer)	LPE
kz002389	C20H42NO7P	[M+H]+	LysoPE 15:0(2n isomer)	LPE
kz002390	C20H42NO7P	[M+H]+	LysoPE 15:0	LPE
kz002392	C21H42NO7P	[M+H]+	LysoPE 16:1(2n isomer)	LPE
kz002393	C21H42NO7P	[M+H]+	LysoPE 16:1	LPE
kz002396	C22H46NO7P	[M+H]+	LysoPE 17:0	LPE
kz002397	C23H40NO7P	[M+H]+	LysoPE 18:4	LPE
kz002398	C23H42NO7P	[M+H]+	LysoPE 18:3(2n isomer)	LPE
kz002399	C23H42NO7P	[M+H]+	LysoPE 18:3	LPE
kz002419	C33H35N5O5	[M-H]-	Ergotamine	Alkaloids
kz002546	C13H16O8	[M-H]-	Isosalicylic acid O-glycoside	Phenolic acids
kz002549	C14H18O9	[M-H]-	Vanillic acid glycoside	Phenolic acids
kz002550	C16H20O9	[M-H]-	Feruloyl glucose	Phenolic acids
kz002551	C17H22O10	[M-H]-	Isosinapic acid-hexoside	Phenolic acids
kz002552	C17H22O10	[M-H]-	Sinapic acid-glycoside	Phenolic acids
kz002556	C13H16O8	[M-H]-	4-O-glucosyl-4-hydroxybenzoic acid	Phenolic acids
kz002558	C15H18O9	[M-H]-	6-O-caffeoyl-β-glucose	Phenolic acids
kz002559	C16H20O9	[M-H]-	6-O-feruloyl-β-glucose	Phenolic acids
kz002593	C22H22O11	[M-H]-	Isoscoparin	Flavones
kz002597	C27H30O16	[M+H]+	Kaempferol-C-glucoside-C-glucoside	Flavonoid carbonoside
kz002604	C23H22O12	[M-H]-	Kaempferol-3-O-(6''-acetyl)-glucoside	Flavonols
kz002605	C27H30O16	[M+H]+	Iso-8-C-hexosyl-luteolin O-hexoside	Flavonoid carbonoside
kz002663	C15H20O4	[M-H]-	Abscisic acid	Organic acids
kz002672	C21H22O10	[M-H]-	Naringenin-O-glucoside	Flavanone
kz002678	C23H22O13	[M-H]-	Quercetin-3-O-(6''-O-acetyl)-galactoside	Flavonols
kz002680	C24H22O14	[M-H]-	Kaempferol-3-O-(6''-malonyl)-galactoside	Flavonols
kz002682	C24H22O15	[M-H]-	Quercetin-3-O-(6''-O-malonyl)-galactoside	Flavonols
kz002709	C17H14O6	[M-H]-	Kumatakenin	Flavonols
kz002764	C26H29O15+	[M]+	Cyanidin 3-Sambubioside	Anthocyanins
kz002768	C30H32O20	[M+H]+	Quercetin-glucoside-malonyl-glucoside	Flavonols
kz002807	C5H8O4	[M-H]-	Dimethylmalonic acid	Organic acids
kz002809	C9H8O3	[M-H]-	2-Hydroxycinnamic acid	Organic acids
kz002811	C16H32O3	[M-H]-	2-hydroxyhexadecanoic acid	Organic acids
kz002820	C23H24O13	[M+H]+	Limocitrin 7-glucoside	Flavones
kz002826	C34H42O21	[M+H]+	Isorhamnetin-O-Hexoside-O-Hexoside-O-Rhamnoside	Flavonols
kz002829	C22H22O12	[M+H]+	Isorhamnetin-7-O-glucoside	Flavonols
kz002836	C28H32O17	[M+H]+	Isorhamnetin-O-Hexoside-O-Hexoside	Flavonols
kz002838	C30H32O19	[M+H]+	Kaempferol-O-Hexoside-O-malonyl-O-Hexoside	Flavonols
kz002839	C31H34O19	[M+H]+	Isorhamnetin-O-Hexoside-O-malonyl-O-rhamnoside	Flavonols
kz002840	C31H34O20	[M+H]+	Apigenin-O-Hexoside-O-Hexoside-O-Pentoside	Flavones
kz002842	C33H40O20	[M+H]+	Isorhamnetin-O-Pentoside-O-Hexoside-O-rhamnoside	Flavonols
kz002844	C32H38O21	[M+H]+	Quercetin-O-Pentoside-O-Hexoside-O-Hexoside	Flavonols
kz002846	C34H42O22	[M+H]+	Isorhamnetin-O-Hexoside-O-Hexoside-O-Hexoside	Flavonols
kz002863	C7H14O7	[M-H]-	Sedoheptulose	Saccharides and Alcohols
kz002895	C17H30O2	[M-H]-	Methyl 7,10-hexadecadienoate	Free fatty acids
kz002938	C6H10O4	[M-H]-	2,2-Dimethylsuccinic acid	Phenolic acids
kz002959	C18H16O7	[M-H]-	Cirsilineol (4',5-Dihydroxy-3',6,7-trimethoxyflavone)	Flavones
kz002990	C27H30O15	[M+H]+	Luteolin-7-O-rutinoside	Flavones
kz003004	C15H16O9	[M-H]-	Cichoriin	Others
kz003046	C21H28O8	[M-H]-	Ixerisoside D	Alkaloids
kz003099	C19H32O16	[M-H]-	Di-O-Glucose-quinic acid	Phenolic acids
kz003207	C28H32O16	[M+H]+	Isorhamnetin-3-O-rutinoside (Narcissin)	Flavonols
kz003209	C33H40O20	[M+H]+	Kaempferol-3-O-neohesperidoside-7-glucoside	Flavonols
kz003211	C25H26O13	[M+H]+	Apigenin-6-C-α-L-arabinosyl-8-C-β-D-xyloside	Flavonoid carbonoside
kz003217	C27H30O15	[M+H]+	Vitexin-2-O-D-glucopyranoside	Flavonoid carbonoside
kz003261	C33H44N2O3	[M+CH3COOH-H]-	Dendrocrepine	Alkaloids
kz003262	C11H8O3	[M-H]-	Ayapin	Coumarins
kz003305	C8H6O4	[M-H]-	5,7-Dyhydroxy-1(3H)-isobenzofuran-one	Others
kz003339	C20H22O9	[M-H]-	Tetrahydroxy-stilbene-O-glucoside	Others
kz003513	C24H29NO10	[M+H]+	Cimicifugamide A	Alkaloids
kz003517	C13H16O8	[M-H]-	Glucosyloxybenzoic acid	Phenolic acids
kz003691	C27H30O15	[M+H]+	Kaempferol-3-O-neohesperidoside	Flavonols
kz003692	C27H30O16	[M+H]+	Kaempferol-3,7-di-O-β-D-glucopyranoside	Flavonols
kz003693	C27H30O16	[M+H]+	Quercetin-3-O-(2-O-α-L-rhamnopyranosyl)-β-D-galactopyranoside	Flavonols
kz003695	C7H6O	[M+H]+	Benzaldehyde	Others
kz003794	C15H20O9	[M-H]-	Syringic Aldehyde-glucoside	Phenolic acids
kz003838	C22H22O11	[M-H]-	8-methoxykaempferol-7-O-rhamnoside	Flavonols
kz003849	C26H34O11	[M-H]-	dihydrodehydrodiconiferyl alcohol 4-O-β-D-glucopyranosides	Lignans
kz003852	C6H12O4	[M-H]-	(Rs)-Mevalonic acid	Others
kz003856	C19H28O11	[M-H]-	Benzyl-β-D-glucopyranosyl (1-6)-β-D-glucopyranoside	Others
kz003858	C6H6O3	[M+H]+	Pyrogallol	Others
kz003895	C26H30N2O12	[M+H]+	Prupersin E	Organic acids
kz003900	C12H21N3O6	[M+H]+	Nicotianamine	Amino acids and derivatives
kz003908	C32H52O13	[M-H]-	Capsianoside IV	Terpenoids
kz003909	C32H52O14	[M-H]-	Capsianoside I	Terpenoids
kz003911	C38H64O17	[M-H]-	Capsianoside VII	Terpenoids
kz003912	C44H74O21	[M-H]-	Capsianoside IX	Terpenoids
kz003914	C50H84O26	[M+H]+	Capsianoside III	Terpenoids
kz003915	C11H16N2O	[M+H]+	BenzoylPutrescine	Alkaloids
kz003916	C13H20N2O3	[M+H]+	Dihydrocaffeoylputrescine	Alkaloids
kz003918	C14H22N2O3	[M+H]+	Dihydroferuloylputrescine	Alkaloids
kz003920	C17H17NO3	[M+H]+	p-Coumaroyltyramine	Alkaloids
kz003923	C19H34N4O3	[M+H]+	Dihydrocaffeoyl spermine	Alkaloids
kz003925	C20H30O7N4	[M+H]+	N'-p-Coumaroylagmatine-glucoside	Alkaloids
kz003930	C24H29NO9	[M-H]-	N-(4-O-(β-D-Glucopyranosyl)-E-feruloyl)-tyramine	Alkaloids
kz003936	C36H36N2O8	[M+H]+	Cannabisin F	Alkaloids
kz003942	C14H22O	[M-H]-	2,6-Di-t-butylphenol	Phenolic acids
kz003944	C17H26O4	[M-H]-	Nordihydrocapsiate	Phenolic acids
kz003946	C15H20O9	[M-H]-	Dihydrocaffeoylglucose	Phenolic acids
kz003986	C29H30O17	[M+H]+	Apigenin-O-Malonyl-O-Hexoside-O-Pentoside	Flavones
kz003987	C29H30O18	[M+H]+	Luteolin-O-Malonyl-O-Hexoside-O-Pentoside	Flavones
kz003991	C32H38O20	[M+H]+	Luteolin-O-Hexoside-O-Hexoside-O-Pentoside	Flavones
kz003994	C36H42O23	[M+H]+	Chrysoeriol-O-Malonyl-O-Hexoside-O-Hexoside-O-Pentoside	Flavones
kz004001	C37H38O19	[M+H]+	Capsicuoside A	Flavones
kz004013	C13H20O3	[M+H]+	Solatuberenol A	Others
kz004015	C15H18O8	[M-H]-	Cis-p-coumaric acid 4-O-glucoside	Others
kz004016	C18H34O11	[M-H]-	Capsoside B	Others
kz004018	C21H46N3O9P	[M+H]+	LysoPC 18:4	LPC
kz004021	C6H13NO2	[M+H]+	6-Deoxyfagomine	Alkaloids
kz004035	C11H9NO2	[M+H]+	3-Indoleacrylic acid	Alkaloids
kz004039	C16H25NO3	[M+H]+	Decoyl vanillylamide	Alkaloids
kz004041	C17H27NO3	[M+H]+	Nordihydrocapsaicin	Alkaloids
kz004044	C18H27NO3	[M+H]+	Capsaicin	Alkaloids
kz004045	C18H29NO3	[M+H]+	Dihydrocapsaicin	Alkaloids
kz004046	C18H29NO3	[M+H]+	Decanoyl vanillylamide	Alkaloids
kz004048	C19H29NO3	[M+H]+	Homocapsaicin	Alkaloids
kz004049	C18H27NO4	[M+H]+	ω-Hydroxycapsaicin	Alkaloids
kz004074	C36H54N2O6	[M+H]+	6",7"-Dihydro-5',5'-dicapsaicin	Alkaloids
kz004075	C36H36N2O8	[M+H]+	Grossamide	Alkaloids
kz004132	C18H32O15	[M-H]-	Solatriose	Saccharides and Alcohols
kz004133	C6H8O6	[M-H]-	L-Ascorbic acid	Vitamin
kz004159	C26H29O15+	[M]+	Cyanidin 3-O-sambubioside [Cyanidin-3-O-(2''-O-beta-xylopyranosyl-beta-glucopyranoside)]	Anthocyanins
kz004435	C24H22O14	[M+H]+	Kaempferol-O-malonylglucoside	Flavonols
kz004442	C37H38O19	[M+H]+	Kaempferol-O-feruloylglucosid-O-glucoside	Flavonols
kz004445	C38H40O20	[M+H]+	Quercetin-O-sinapoylglucosid-O-rhamnopyranoside	Flavonols
kz004449	C40H40O22	[M+H]+	Kaempferol-O-feruloylglucosid-O-malonylglucoside	Flavonols
kz004549	C26H50NO7P	[M+H]+	LysoPC 18:2(isomer)	LPC
kz004552	C16H24NO5+	[M]+	Sinapine	Alkaloids
kz004730	C18H19NO5	[M-H]-	N-feruloyl-octopamine	Others
kz004731	C19H21NO5	[M+H]+	N-feruloyl-3-O-methyldopamine	Others
kz004752	C16H35NO2	[M+H]+	Hexadecylsphingosine	Sphingolipids
kz004756	C8H9N	[M+H]+	N-Benzylmethylene isomethylamine	Alkaloids
kz004763	C31H61O14N	[M+H]+	3-Hydroxypropyl palmitate glc-glucosamine	Alkaloids
kz004778	C28H32O16	[M-H]-	Tamarixetin 3-O-rutinoside	Flavones
kz004789	C21H24O10	[M-H]-	Dihydrocharcone-4`-O-β-Dglucopyranoside	Others
kz004910	C9H10O4	[M-H]-	2-hydroxy-(4-hydroxyphenyl)propanoic acid	Organic acids
kz005039	C31H36O18	[M-H]-	SyringoylcaffeoylQuinic acid O-glucose	Phenolic acids
kz005041	C26H28O16	[M+H]+	Quercetin-3-O-β-D-apiofuranosyl-(1→2)-β-D-galactoside	Flavonols
kz005055	C21H20O10	[M+H]+	Galangin-7-glucoside	Flavones
kz005137	C10H8O4	[M+H]+	Isoscopoletin (6-Hydroxy-7-Methoxycoumarin)	Coumarins
kz005201	C28H34O15	[M-H]-	Hesperidin	Flavanone
kz005206	C25H26O14	[M-H]-	Hesperetin O-malonylhexoside	Flavanone
kz005216	C21H22O8	[M+H]+	Nobiletin	Flavones
kz005220	C22H24O11	[M+H]+	Hesperetin-7-O-glucoside	Flavanone
kz005225	C27H30O15	[M+H]+	Luteolin 7-O-neohesperidoside(Lonicerin)	Flavones
kz005229	C33H42O19	[M-H]-	Narirutin 4'-glucoside	Flavonoids
kz005408	C8H14N3O7P	[M+H]+	5-aminoimidazole ribonucleotide	Nucleotides and derivatives
kz005410	C17H27N3O17P2	[M-H]-	UDP-N-acetylglucosamine	Alkaloids
kz005413	C9H19O11P	[M-H]-	1-(sn-Glycero-3-phospho)-1D-myo-inositol	Saccharides and Alcohols
kz005416	C16H11N2NaO4S	[M-Na]-	Shikonin	Alkaloids
Rfa003P	C17H32O11	[M+H]+	3-Methyl-1-butanol-O-[-D-Glucopyranosyl-(1-6)--D-glucopyranoside]	Others
Rfa010P	C19H29NO3	[M+H]+	capsaicin/capsaicin analogue	Alkaloids
Rfa017N	C26H42O10	[M-H]-	Capsianoside V	Terpenoids
Rfa018P	C50H84O25	[M+H]+	Capsianoside VIII	Terpenoids
Rfa021	C18H26O4	[M-H]-	Capsiate	Phenolic acids
Rfa026P	-	[M+H]+	Capsaicin isomer.	Alkaloids
Rfa030P	-	[M+H]+	Capsaicinoid related compounds	Alkaloids
Rfa031P	-	[M+H]+	Capsaicinoid related compounds	Alkaloids
Rfa032P	-	[M+H]+	Capsaicinoid related compounds	Alkaloids
Rfa033P	-	[M+H]+	Capsaicinoid related compounds	Alkaloids
Rfa036P	C18H28O4	[M+H]+	Dihydrocapsiate	Phenolic acids
Rfa037N	-	[M-H]-	double charge chinense	Others
Rfa038N	-	[M-H]-	double charge chinense	Others
Rfa039N	-	[M-H]-	double charge chinense	Others
Rfa041N	-	[M-H]-	double charge chinense_[M-H]2- = 1058.976	Others
Rfa042N	-	[M-H]-	double charge F1_1029.472	Others
Rfa044N	-	[M-H]-	double charge F1_1058.477	Others
Rfa046N	-	[M-H]-	double charge F1_985.446	Others
Rfa047N	-	[M-H]-	double charge F1_985.448	Others
Rfa050N	-	[M-H]-	double charge P1_1003.44	Others
Rfa051N	-	[M-H]-	double charge P1_1008.464_more additive in F2	Others
Rfa052N	-	[M-H]-	double charge P1_1080.435	Others
Rfa053N	-	[M-H]-	double charge P2_1024.96	Others
Rfa054N	-	[M-H]-	double charge P2_1067.463	Others
Rfa055N	-	[M-H]-	double charge P2_969.445_additive F2	Others
Rfa058P	-	[M+H]+	Homocapsaicin isomer	Alkaloids
Rfa059P	-	[M+H]+	Homocapsaicin isomer	Alkaloids
Rfa060P	-	[M+H]+	Homodihydrocapsaicin isomer.	Alkaloids
Rfa061P	-	[M+H]+	Homodihydrocapsaicin isomer.	Alkaloids
Rfa062P	-	[M+H]+	Homodihydrocapsaicin isomer.	Alkaloids
Rfa068N	C37H38O19	[M-H]-	Kaempferol-synapoyl-hexose-pentose	Flavonols
Rfa069N	C28H30O16	[M-H]-	Luteolin (apiosyl-acetyl)-glucoside	Flavones
Rfa072N	C26H28O15	[M-H]-	Luteolin 6-C-hexoside-8-C-pentoside	Flavonoid carbonoside
Rfa073N	C26H28O15	[M-H]-	Luteolin 6-C-pentoside-8-C-hexoside	Flavonoid carbonoside
Rfa076N	C29H32O16	[M-H]-	Luteolin-Methyl-Acetyl-apiofuranosyl-hexose	Flavones
Rfa077P	C28H32O16	[M+H]+	Luteolin-Methyl-O-di-hexose	Flavones
Rfa078P	-	[M+H]+	Not identified	Alkaloids
Rfa079P	-	[M+H]+	Not identified	Alkaloids
Rfa080P	-	[M+H]+	Not identified	Alkaloids
Rfa083	C17H25NO3	[M+H]+	Norcapsaicin	Alkaloids
Rfa087P	C16H23NO3	[M+H]+	Nornorcapsaicin	Alkaloids
Rfa088P	C16H25NO3	[M+H]+	Nornordihydrocapsaicin	Alkaloids
Rfa090P	C18H29NO3	[M+H]+	N-Vanillyl-decanamide	Alkaloids
Rfa093P	C16H25NO3	[M+H]+	N-Vanillyl-octanamide	Alkaloids
Rfa094P	C27H34O15	[M+H]+	Phloretin-C-diglycoside	Flavonoid carbonoside
Rfa101N	C28H32O16	[M-H]-	Quercetin-Methyl-O-hexose-O-rhamnose	Flavonols
Rfa104N	-	[M-H]-	single charge_P2 additive F2	Others

## Sheet: S3
Table S3.Top 15 metabolites with the highest VIP values
kz ID	Compounds	Class	Change
kz000935	C-Hexosyl-luteolin C-pentoside	Flavonoid carbonoside	up
kz002597	Kaempferol-C-glucoside-C-glucoside	Flavonoid carbonoside	up
kz000832	Luteolin-6,8-di-C-glucoside	Flavonoid carbonoside	up
kz000927	Luteolin-6-C-glucoside (Isoorientin)	Flavonoid carbonoside	up
kz000928	Luteolin-8-C-Glucoside (Orientin)	Flavonoid carbonoside	up
Rfa072N	Luteolin 6-C-hexoside-8-C-pentoside	Flavonoid carbonoside	up
kz003987	Luteolin-O-Malonyl-O-Hexoside-O-Pentoside	Flavones	up
kz002593	Isoscoparin	Flavones	up
Rfa069N	Luteolin (apiosyl-acetyl)-glucoside	Flavones	up
Rfa073N	Luteolin 6-C-pentoside-8-C-hexoside	Flavonoid carbonoside	up
km1214	Chrysoeriol 8-C-hexoside	Flavonoid carbonoside	up
kz000854	Chrysoeriol-C-pentosyl-O-hexosyl-O-hexoside	Flavonoid carbonoside	up
kz000835	Luteolin-6-C-2-glucuronylglucoside	Flavonoid carbonoside	up
kz000945	6-C-Hexosyl chrysoeriol O-hexoside	Flavonoid carbonoside	up
kz000820	Apigenin O-hexosyl-O-pentoside	Flavones	down
Note: Up -Yun_Gui_Chuan Group high; dwon-Hunan high

## Sheet: S4
Table S4.The differential metabolites of pepper accessions from Hunan and Yun_Gui_Chuan Group
KZ ID	Compounds	Class	Change
kz000549	1-O-[(E)-Caffeoyl]-β-D-glucopyranose	Phenolic acids	down
kz002558	6-O-caffeoyl-β-glucose	Phenolic acids	down
kz000828	Apigenin 6,8-C-diglucoside	Flavonoid carbonoside	down
kz001929	apigenin 7-O-Glc(2-1)GlcA-2-O-Sinapoyl	Flavones	down
kz000820	Apigenin O-hexosyl-O-pentoside	Flavones	down
kz000925	Apigenin-6-C-glucoside (Isovitexin)	Flavonoid carbonoside	down
kz002840	Apigenin-O-Hexoside-O-Hexoside-O-Pentoside	Flavones	down
kz003986	Apigenin-O-Malonyl-O-Hexoside-O-Pentoside	Flavones	down
kz002166	aracarpene-2	Isoflavones	down
km1178	C-hexosyl-apigenin C-pentoside	Flavonoid carbonoside	down
kz005055	Galangin-7-glucoside	Flavones	down
kz001978	Genistein 8-C-glucoside	Flavonoid carbonoside	down
kz000930	Isoschaftoside	Flavonoid carbonoside	down
kz000938	Isovitexin 7-O-glucoside(Saponarin)	Flavonoid carbonoside	down
km0685	Kaempferol 3-O-rhamnoside (Kaempferin)	Flavonols	down
km0688	Kaempferol 3-O-robinobioside (Biorobin)	Flavonols	down
kz003692	Kaempferol-3,7-di-O-β-D-glucopyranoside	Flavonols	down
kz002604	Kaempferol-3-O-(6''-acetyl)-glucoside	Flavonols	down
kz002680	Kaempferol-3-O-(6''-malonyl)-galactoside	Flavonols	down
kz003691	Kaempferol-3-O-neohesperidoside	Flavonols	down
kz003209	Kaempferol-3-O-neohesperidoside-7-glucoside	Flavonols	down
kz000905	Kaempferol-3-O-rutinoside(Nicotiflorin)	Flavonols	down
kz000882	Kaempferol-7-O-glucoside	Flavonols	down
kz002838	Kaempferol-O-Hexoside-O-malonyl-O-Hexoside	Flavonols	down
kz004435	Kaempferol-O-malonylglucoside	Flavonols	down
kz005225	Luteolin 7-O-neohesperidoside(Lonicerin)	Flavones	down
kz002990	Luteolin-7-O-rutinoside	Flavones	down
kz002361	Luteolin-O-glucoside-C-glucoside	Flavonoid carbonoside	down
kz002192	Malonyglygenistin	Isoflavones	down
kz000056	Salicylic acid glucoside	Phenolic acids	down
kz000932	Schaftoside	Flavonoid carbonoside	down
kz003217	Vitexin-2-O-D-glucopyranoside	Flavonoid carbonoside	down
kz000336	2,3-Dimethylsuccinic acid	Amino acids and derivatives	up
kz002197	2'-Hydoxy,5-methoxy Genistein-4',7-O-diglucoside	Isoflavones	up
kz000945	6-C-Hexosyl chrysoeriol O-hexoside	Flavonoid carbonoside	up
kz000914	6-Hydroxykaempferol-3,6-O-Diglucoside	Flavonols	up
kz000922	6-Hydroxykaempferol-3,7,6-O-triglycoside	Flavonols	up
kz000915	6-Hydroxykaempferol-7,6-O-Diglucoside	Flavonols	up
kz000892	6-Hydroxykaempferol-7-O-glucoside	Flavonols	up
kz001571	6-Hydroxyluteolin 5-glucoside	Flavones	up
kz001120	Betanin	Alkaloids	up
kz004001	Capsicuoside A	Flavones	up
kz000935	C-Hexosyl-luteolin C-pentoside	Flavonoid carbonoside	up
km1211	Chrysoeriol 7-O-hexoside	Flavones	up
km1214	Chrysoeriol 8-C-hexoside	Flavonoid carbonoside	up
km1230	Chrysoeriol O-hexosyl-O-pentoside	Flavones	up
kz000854	Chrysoeriol-C-pentosyl-O-hexosyl-O-hexoside	Flavonoid carbonoside	up
kz000809	Chrysoeriol-O-acetylhexoside	Flavones	up
kz000818	Chrysoeriol-O-malonylhexoside	Flavones	up
kz003994	Chrysoeriol-O-Malonyl-O-Hexoside-O-Hexoside-O-Pentoside	Flavones	up
kz004159	Cyanidin 3-O-sambubioside [Cyanidin-3-O-(2''-O-beta-xylopyranosyl-beta-glucopyranoside)]	Anthocyanins	up
kz002764	Cyanidin 3-Sambubioside	Anthocyanins	up
kz002233	Dihydrokaempferide	Flavanols	up
km0637	Hesperetin 7-O-neohesperidoside (Neohesperidin)	Flavanone	up
kz002605	Iso-8-C-hexosyl-luteolin O-hexoside	Flavonoid carbonoside	up
km1307	Isorhamnetin 5-O-hexoside	Flavonols	up
kz003207	Isorhamnetin-3-O-rutinoside (Narcissin)	Flavonols	up
kz002829	Isorhamnetin-7-O-glucoside	Flavonols	up
kz000899	Isorhamnetin-O-acetyl-hexoside	Flavonols	up
kz002836	Isorhamnetin-O-Hexoside-O-Hexoside	Flavonols	up
kz002846	Isorhamnetin-O-Hexoside-O-Hexoside-O-Hexoside	Flavonols	up
kz002826	Isorhamnetin-O-Hexoside-O-Hexoside-O-Rhamnoside	Flavonols	up
kz002839	Isorhamnetin-O-Hexoside-O-malonyl-O-rhamnoside	Flavonols	up
kz002842	Isorhamnetin-O-Pentoside-O-Hexoside-O-rhamnoside	Flavonols	up
kz001381	Isorhamnetin-O-rutinoside-O-rhamnoside	Flavonols	up
kz001384	isorhamnetin-O-rutinoside-O-rutinoside	Flavonols	up
kz002593	Isoscoparin	Flavones	up
kz001586	Isotamarixin	Flavonols	up
kz001971	Kaempferol O-malonylglucoside-O-glucose-O-Pentoside	Flavonols	up
kz002597	Kaempferol-C-glucoside-C-glucoside	Flavonoid carbonoside	up
kz004442	Kaempferol-O-feruloylglucosid-O-glucoside	Flavonols	up
kz004449	Kaempferol-O-feruloylglucosid-O-malonylglucoside	Flavonols	up
Rfa068N	Kaempferol-synapoyl-hexose-pentose	Flavonols	up
Rfa069N	Luteolin (apiosyl-acetyl)-glucoside	Flavones	up
Rfa072N	Luteolin 6-C-hexoside-8-C-pentoside	Flavonoid carbonoside	up
Rfa073N	Luteolin 6-C-pentoside-8-C-hexoside	Flavonoid carbonoside	up
km1334	Luteolin 7-O-(2-apiosyl)-glucoside	Flavones	up
km0780	Luteolin 7-O-glucoside (Cynaroside)	Flavones	up
kz000832	Luteolin-6,8-di-C-glucoside	Flavonoid carbonoside	up
kz000835	Luteolin-6-C-2-glucuronylglucoside	Flavonoid carbonoside	up
kz000927	Luteolin-6-C-glucoside (Isoorientin)	Flavonoid carbonoside	up
kz000928	Luteolin-8-C-Glucoside (Orientin)	Flavonoid carbonoside	up
Rfa076N	Luteolin-Methyl-Acetyl-apiofuranosyl-hexose	Flavones	up
kz003991	Luteolin-O-Hexoside-O-Hexoside-O-Pentoside	Flavones	up
kz003987	Luteolin-O-Malonyl-O-Hexoside-O-Pentoside	Flavones	up
km1035	LysoPC 14:0	LPC	up
kz001055	LysoPC 14:0(2n isomer)	LPC	up
kz001066	LysoPE 14:0	LPE	up
kz002386	LysoPE 14:0(2n isomer)	LPE	up
kz000887	Myricetin-3-O-rhamnoside (Myricitrin)	Flavonols	up
kz005229	Narirutin 4'-glucoside	Flavonoids	up
kz003693	Quercetin-3-O-(2-O-α-L-rhamnopyranosyl)-β-D-galactopyranoside	Flavonols	up
kz002678	Quercetin-3-O-(6''-O-acetyl)-galactoside	Flavonols	up
kz002682	Quercetin-3-O-(6''-O-malonyl)-galactoside	Flavonols	up
kz000908	Quercetin-3-O-robinobioside	Flavonols	up
kz000885	Quercetin-3-O-α-L-rhamnoside(Quercitrin )	Flavonols	up
kz005041	Quercetin-3-O-β-D-apiofuranosyl-(1→2)-β-D-galactoside	Flavonols	up
kz000917	Quercetin-7-O-malonylhexosyl-hexoside	Flavonols	up
kz000911	Quercetin-7-O-rutinoside	Flavonols	up
kz002768	Quercetin-glucoside-malonyl-glucoside	Flavonols	up
Rfa101N	Quercetin-Methyl-O-hexose-O-rhamnose	Flavonols	up
kz002844	Quercetin-O-Pentoside-O-Hexoside-O-Hexoside	Flavonols	up
kz000920	Quercetin-O-rutinoside-hexose	Flavonols	up
kz004445	Quercetin-O-sinapoylglucosid-O-rhamnopyranoside	Flavonols	up
kz000127	Selgin 5-O-hexoside	Flavones	up
kz000135	Selgin O-malonylhexoside	Flavones	up
kz004778	Tamarixetin 3-O-rutinoside	Flavones	up
Note: Up -Yun_Gui_Chuan Group high; dwon-Hunan high

## Sheet: S5 metabolism
number	1	2	3	4	5	6	7	8	9	10	11	12	13	14	15	16	17	18	19	20	21	22	23	24	25	26	27	28	29	30	31	32	33	34	35	36
km0233	3205000	557000	2910000	2335000	4170000	2035000	4960000	1930000	2840000	2840000	1825000	2950000	1020000	2200000	3575000	1066000	1965000	5490000	5630000	2495000	3595000	1655000	3071000	1655000	4275000	1391500	2015000	2820000	555500	1720000	3275000	624000	8815000	5750000	1590000	2450000
kz000003	9785000	3215000	4770000	5155000	5515000	9335000	5720000	4945000	7740000	14255000	6445000	6265000	4340000	6875000	7715000	10115000	6000000	2355000	5510000	3015000	5445000	5245000	6480000	8655000	4650000	5520000	3965000	6765000	2970000	1969500	8430000	4865000	6280000	3955000	2265000	6485000
kz000010	60550	288500	11905	63800	32850	157000	57000	71200	69950	46650	38850	182500	207000	77000	35700	11890	90900	32050	8855	15350	170450	2095000	40150	181500	107050	49850	57500	89900	21335	31650	13340	75250	18750	50950	157500	89800
kz000011	71150	20485	23370	28800	33750	22005	24040	19850	28450	23480	23680	37600	25500	35025	19040	16455	26850	11325	20715	26800	22360	44310	24680	31780	28300	17485	20370	24345	34415	24620	27000	54000	44050	23850	26185	36300
kz000012	40300	29900	53500	106750	72500	108100	89150	55900	56400	70750	54900	23400	24000	31900	28550	73950	55950	118500	69850	24750	14300	119050	302500	43850	13585	117700	29900	18000	26800	58150	93000	53050	85400	85600	41350	82000
kz000013	17000	28050	22700	16890	18530	19600	21500	57800	19400	36650	37300	14950	37050	28700	23150	15400	19565	35400	39850	79950	25350	41400	31450	32250	26250	53650	28600	31500	29600	30750	33300	29350	33250	33900	31500	27650
kz000015	94950	44450	118500	211500	116500	172500	128000	96650	110000	192000	110500	181000	121850	156800	93800	117500	285000	123000	165500	62700	126950	97750	310000	145500	88550	237000	131450	154500	91950	52100	131500	29100	109150	247850	66850	181000
kz000018	1180500	264750	1166500	2040000	2022500	1235000	1402500	1535000	2995000	2385000	1780000	2430000	1876500	864000	1840000	1575000	3535000	225000	7793500	261500	1765000	257500	6835000	2460000	1294000	244000	1335000	2705000	1003000	472500	878000	315000	3195000	714000	1033000	847000
kz000019	291500	82800	207000	301000	328500	237500	211500	265500	389500	308500	225000	318000	303500	253000	238000	378000	617500	57050	1087500	121350	353000	74550	1090000	364500	238500	51500	290500	597500	365300	329850	207500	263000	635500	184000	239000	148000
kz000020	3655000	3130000	5395000	8955000	8910000	3588500	3825000	4220000	9090000	4455000	3820000	4770000	4710000	11885000	3410000	4230000	20645000	3480000	5735000	4810000	9810000	4550000	4355000	4495000	6160000	2590000	3040000	10450000	6220000	2810000	5725000	4745000	3535000	7080000	4610000	6815000
kz000022	1980000	1600000	3375000	1156000	1100000	2235000	1395000	632000	1635000	1520000	577000	3550000	7130000	418500	11065000	2965000	191500	2365000	6510000	183000	1490000	638500	1275500	590500	6920000	2225000	5230000	685500	3230000	150000	9250000	307000	4100000	1332500	654500	761500
kz000023	271500	147000	39400	60550	84950	55850	120000	34000	80100	70950	39650	171000	132350	120950	559500	131500	163100	179500	180000	156000	71800	345000	217000	231500	67650	360000	114550	119000	386000	275300	316500	108000	251500	390000	337500	213000
kz000314	2025000	935000	1058500	1825000	1425000	1440000	1735000	604500	1250000	1120000	1290000	1900000	1275000	2105000	1905000	1160000	1210000	1330000	1413500	1483000	1095000	1240000	1325000	1195000	1205000	1405000	882500	1450000	1985000	1530500	2075000	513500	2600000	1520000	1225000	1365000
kz000315	4270000	4380000	1885000	2130000	3525000	2515000	4155000	2080000	3145000	2410000	2940000	3500000	3835000	2925000	3710000	2565000	2545000	3415000	3375000	2870000	1910000	2995000	3540000	3615000	2305000	3790000	2360000	2745000	4025000	2675000	3700000	2310000	3580000	4905000	3400000	2750000
kz000318	2710000	2290000	6760000	2205000	1715000	4540000	2750000	959000	2155000	1770000	849000	4165000	11800000	789000	9930000	5330000	507500	5720000	8390000	530500	2440000	1660000	2015000	805000	9180000	6065000	5320000	1235000	4160000	311500	12650000	563000	5280000	1739000	1032000	994500
kz000320	804500	322000	642000	973500	648500	846000	853000	584000	643000	957500	773000	962000	710500	812500	654000	717000	1125500	644500	746000	468000	669000	537000	772500	597500	556000	645000	595500	758000	449500	147500	668500	261500	691000	411500	399000	719000
kz000321	64900	24050	65650	50850	51150	41650	49850	34900	41550	64350	39800	35300	39600	65650	35000	51300	70600	45850	51550	39500	30350	39100	49350	41500	28850	51900	37050	50850	36800	28050	37950	29800	40800	46800	48500	38500
kz000323	37550	12295	51550	35150	59750	94100	128000	19300	50700	44150	45600	47050	21650	35850	61850	21400	86150	249500	172000	39000	57700	86750	148500	26100	50050	334500	19750	56200	11360	17370	68250	5870	146000	98650	25000	44850
kz000325	520500	203500	159000	24250	279500	40650	89450	192000	27200	116000	88550	35700	254000	175150	241000	102350	493500	54550	196000	22900	73570	311000	62350	103500	43850	413500	64250	403000	103850	93750	191500	28700	266000	246500	326500	367500
kz000326	543500	591500	759000	707500	829000	851000	669000	494000	625500	631500	1044500	674000	779000	612000	532500	709500	1425000	757500	632000	500500	508000	880000	820500	545000	643500	1240000	359000	845500	589500	227500	814000	290000	602500	433500	400500	808500
kz000327	1630000	1935000	2100000	2190000	2945000	3105000	2160000	1475000	1890000	1975000	3420000	1810000	2340000	1765000	1455000	2210000	5830000	2195000	1600000	1315000	1259000	2600000	2455000	1530000	1760000	4280000	903500	2430000	1590000	533000	1850000	653500	1610000	1292500	1300000	2070000
kz000329	2835000	2815000	3865000	3555000	4325000	4675000	3475000	2455000	3235000	3205000	5430000	3375000	3965000	3120000	2575000	3640000	7140000	3875000	3230000	2460000	2535000	4330000	4270000	2840000	3150000	6585000	1705000	4110000	2975000	1035500	3720000	1315000	2895000	2055000	2130000	3715000
kz000331	10165000	2835000	9250000	11120000	6265000	2415000	7965000	7070000	3535000	7175000	6215000	3115000	8430000	11550000	6925000	6835000	8980000	7645000	3015000	8645000	9140000	6680000	6600000	2640000	10255000	5985000	7465000	8205000	6320000	5215000	8235000	9305000	3570000	8170000	4980000	7170000
kz000332	4425000	537500	8105000	7515000	3385000	5345000	6180000	4340000	6560000	7050000	3065000	6420000	3725000	7435000	4130000	4690000	6335000	2340000	6690000	5030000	7720000	5060000	3350000	5450000	11005000	7495000	7795000	9060000	4425000	1840000	4950000	2135000	3900000	3515000	1925000	8845000
kz000334	435500	600000	289000	472500	227500	105450	346000	1210000	224500	130500	123500	163000	14350000	644000	257000	117900	222500	1760000	360000	400500	356000	290500	141500	205500	176000	143000	145500	301000	146000	129000	186000	640000	174500	514500	392000	521500
kz000335	3870000	3180000	2815000	2980000	3635000	3190000	3065000	3310000	6255000	3355000	1910000	2530000	2830000	6875000	2650000	2250000	547500	2135000	3585000	3050000	1205000	2320000	2995000	5455000	2335000	3530000	5250000	1460000	10485000	9935000	3875000	1500000	3560000	2340000	4210000	4345000
kz000336	1520000	451500	1010000	120500	180000	1750000	1680000	122050	73950	386000	101950	100000	533000	990500	1745000	656000	1327000	354500	290000	35250	132100	12450000	444500	277500	313000	15100000	1505000	1056000	368500	190000	289500	96550	1460000	1274500	1294500	1250000
kz000338	2950000	2350000	4530000	4165000	4345000	4755000	7750000	2415000	3165000	3800000	6335000	4705000	3305000	2175000	4730000	3080000	4655000	5110000	4485000	1470000	1680000	6635000	6420000	5870000	1785000	7255000	1460000	6760000	4190000	2340000	5700000	1202500	5680000	7090000	1575000	3780000
kz000339	14130000	2850000	14500000	15700000	18900000	14360000	9345000	10535000	25600000	21250000	19250000	21300000	11605000	10800000	9935000	7395000	14650000	9635000	17900000	5745000	14100000	4895000	20850000	13930000	10420000	6475000	7890000	16900000	3510000	1557500	5860000	2560000	14850000	9535000	4260000	12950000
kz000341	89950000	43150000	66000000	75300000	72850000	72100000	47900000	55450000	77000000	65250000	50050000	74600000	44800000	79150000	45400000	64900000	65450000	47550000	59800000	79300000	77800000	43000000	70900000	86550000	61700000	38400000	72600000	86950000	50200000	33900000	55150000	76400000	95200000	77150000	49200000	55350000
kz000343	3815000	4330000	6705000	9110000	5725000	15150000	10800000	12245000	7870000	5985000	7435000	8280000	7050000	7510000	10830000	11415000	11450000	11960000	12000000	2225000	4495000	17700000	16850000	2530000	5155000	17550000	2345000	8995000	4130000	2345000	11185000	1925000	6330000	6230000	3630000	6765000
kz000344	5885000	2345000	5770000	6320000	5305000	5450000	8550000	4755000	6185000	5965000	6355000	7090000	5540000	5600000	8390000	5715000	7235000	6615000	9005000	3640000	4805000	5175000	10345000	5290000	5900000	8710000	4370000	6985000	4755000	5685000	7945000	2205000	7515000	9980000	5310000	5270000
kz000349	26850	20150	9155	17900	36700	9380	17250	14550	41550	23700	24400	23300	17450	17600	15300	17550	18500	26500	20950	30350	11750	19200	25600	15800	22350	23500	22600	12150	14100	14600	22400	14550	31000	37800	16750	28400
kz000354	1245000	1810000	2060000	1790000	1425000	2185000	2300000	1255000	2300000	1820000	1960000	1785000	2055000	1970000	1820000	1955000	2060000	2265000	1695000	975500	1253500	1905000	2760000	1835000	1430000	2780000	1225500	1855000	2275000	178050	1535000	531500	1765000	1029500	1685000	1580000
kz000355	1063000	941500	964000	1022500	1085000	728000	969000	1006500	812500	1003000	723000	1065000	953500	943500	1145000	821500	939500	604000	1091000	706000	802000	845500	1095000	1050000	1095500	976500	973500	678500	503000	546500	802500	770000	1023500	837500	865500	685000
kz000356	89150	87400	40050	21700	40600	23350	24650	29950	103150	34400	16850	34250	37800	31450	45600	18500	64950	27450	32050	46800	32950	39250	11950	66350	24000	26500	41450	43000	46350	35700	23850	38150	29400	23000	44050	73000
kz000360	10245000	4420000	9070000	10750000	10350000	9750000	11600000	8765000	4685000	7515000	8875000	11250000	7250000	2955000	12950000	7740000	6955000	10395000	12140000	4750000	6060000	13300000	10230000	14400000	3255000	13100000	2955000	4860000	6480000	2765000	11550000	5845000	9080000	10405000	2735000	8555000
kz000366	887000	777000	976000	867000	952500	1225000	1390000	752500	1370000	1005500	1170000	966000	708500	861500	1041000	954000	718000	879000	979000	412500	726000	673500	1470000	922000	343500	960500	342500	933000	1013000	298000	784500	536000	531000	712500	718500	935000
kz000367	27300	34550	23000	32950	51650	28000	83050	24850	32850	49200	20350	60400	48400	62300	62350	41700	46850	31000	42800	22650	37050	35850	46100	25500	42750	38300	42250	27550	35300	17100	55600	36600	68100	56750	39250	47000
kz000368	107850	119800	102000	116000	128000	110750	88750	93500	122500	102450	94600	97750	123000	104500	142500	66850	87100	151000	98850	149500	88500	90450	109500	77950	96750	73150	187500	97150	92350	101450	117000	98750	94250	120500	114500	105000
kz000370	418000	258500	551000	1062500	1059500	718500	614000	414000	917000	644500	3150000	539000	290500	552500	389500	658500	2234500	314500	339000	453500	1110000	532500	441000	592000	341000	651000	99050	1335000	140500	651500	407500	434500	342000	466000	134500	1105000
kz000371	1136000	2510000	293500	435500	258000	182500	1330000	178500	164500	221000	131500	495000	563500	405000	1325000	196000	2801500	825500	780500	231000	353500	3395000	512800	268500	163500	946500	232500	526500	2295000	793000	1725000	506500	972500	542000	1251000	3115000
kz000372	3015000	1905000	2685000	3155000	2690000	3000000	3595000	2775000	2120000	2595000	2635000	3205000	3035000	3450000	2770000	2085000	3330000	2545000	3810000	2220000	2895000	3830000	4425000	2920000	3265000	3940000	3070000	2975000	2460000	2090000	3645000	2130000	2815000	4275000	1645000	2185000
kz000378	4145000	8545000	10535000	10135000	8225000	12650000	12640000	6120000	8170000	7600000	9215000	8000000	8935000	8210000	10730000	10100000	9760000	17800000	13145000	6620000	6770000	9510000	20250000	5965000	5225000	22350000	4840000	9805000	9145000	1995000	10715000	5045000	7995000	8090000	8485000	6385000
kz000381	228500	269500	142500	249500	284000	306000	203500	147500	652500	244000	611500	242500	267500	103150	197000	218800	260500	109250	149000	144500	300500	221000	260500	346000	171000	124000	150500	227000	208500	291000	230000	130550	104500	398500	94850	262500
kz000382	196000	1117000	69500	161500	1970000	82350	27000	59450	169500	69750	35100	94800	99450	2240000	182500	526000	18600	40350	74850	147500	202000	56650	47600	105600	221000	677000	46550	480500	67750	179000	77800	70850	41050	219000	266500	34500
kz000385	4370000	7245000	1125500	2321000	1115000	900500	4660000	1265000	582000	1077500	355000	2005500	2295000	1694500	6040000	1235500	6790000	2845000	2165000	1047500	1800000	11580000	1896500	783000	823000	4570000	824500	3335000	6995000	1865000	6465000	2955000	2495000	1006500	3075000	11570000
kz000388	486500	1900000	148350	142350	136000	127000	824500	78300	61450	65950	64100	327500	341500	262000	1205000	84000	2281000	599000	531500	209000	178900	2995000	426250	123450	112700	859500	132000	135500	1905000	606500	1465000	272000	643000	332500	805500	2845000
kz000389	3865000	5825000	973000	2315000	1165000	1330000	3690000	1625000	612500	1205000	713500	1580000	2135000	1620000	5470000	1223500	4895000	2170000	1850000	862000	2345000	8500000	1302500	915500	798000	3900000	958000	4310000	6090000	2401000	4675000	2765000	2030000	911500	2215000	9980000
kz000391	298500	662500	221500	163000	238000	155500	183500	193000	627000	284500	461000	600000	325500	135800	699000	337500	549500	113500	209500	94550	326500	62300	77150	231000	283500	99000	308000	149000	524000	305500	365500	162000	198500	134450	490000	444500
kz000393	5295000	6630000	1445000	3035000	2035000	1990000	3590000	2440000	1082500	1800000	978000	1720000	2660000	2125000	5765000	1900000	6520000	2160000	2230000	1500000	3880000	9555000	1738000	1540000	1470000	4835000	1530000	6275000	6005000	2488000	4890000	4875000	2670000	1152500	1830000	13300000
kz000394	53850	195500	101100	60050	131500	73200	75000	59350	69100	71900	24750	35850	46800	32350	29800	23805	38950	211500	134650	36100	17530	84450	130700	132000	30850	120500	30400	19050	85450	70200	94600	35200	63400	28220	130350	37750
kz000396	36300	24550	11470	16550	10500	14200	54550	10435	30800	25250	7160	75050	36100	50000	19350	15160	27500	13900	31250	21150	28950	9750	19850	31150	28500	25700	41950	13300	13585	6405	22850	24550	56850	23500	15550	25650
kz000401	8275000	9800000	2185000	4725000	1850000	1920000	4980000	2565000	1260000	2410000	1042000	2940000	3645000	3495000	8430000	2185000	14265000	3080000	2275000	1915000	4765000	12500000	2040000	1725000	1775000	7070000	1995000	8640000	8650000	3385000	5805000	5535000	3665000	1384500	2235000	17900000
kz000402	691000	1080500	186500	492000	92700	140000	726500	249500	99700	210500	77950	442500	485000	326500	960500	206600	2566500	596000	369000	183500	344000	1900000	225550	142500	103250	1081000	195150	915000	1108500	410250	1085000	418000	395000	145100	638000	1590000
kz000403	1445000	565000	811000	837500	908500	463500	890500	883000	1635000	1046500	654000	1490000	594000	1245000	468000	746000	686000	584500	925000	1049000	1615000	230000	995000	1740000	1250000	816000	1235000	945000	399000	345500	603000	1185000	1246000	775500	547000	968500
kz003900	2080000	1177000	984000	1945000	1255000	644000	839000	1041500	953500	1470000	534500	1625000	1225000	1695000	1046000	1338000	1475000	546000	956500	1207000	1315000	923500	2865000	1130000	2015000	1006000	1160500	833500	885000	1465000	1995000	1009000	1565000	1795000	1225500	1031500
kz000417	599500	131500	144000	43050	154000	715050	43750	86700	49750	181100	12955	233300	84000	90750	149200	32100	2600	8275	8475	3045.5	5430	7430	5490	9400	109000	2310	196000	20245	35770	9560	36750	95250	4135	2430	82100	29450
kz000419	231000	93200	43700	9715	21700	494950	41800	14350	29950	87600	5635	113650	28850	25525	391950	12220	2000	3465	9660	4725	3585	9365	6625	5115	11740	1194	65500	7465	33355	2200	39900	108700	1280	2581.5	17150	19300
km1381	50150	80500	10375	24650	18050	11060	49200	11225	6760	6530	10220	53850	53650	20920	139000	15900	90350	44150	55550	15980	5755	310000	34400	18350	5545	42000	6135	18000	227000	133300	168000	18100	56700	103550	75550	269500
km1394	5960000	18800000	6130000	5200000	9855000	11400000	11735000	8675000	14040000	7970000	12150000	11050000	14250000	3545000	13830000	8030000	8505000	10525000	15400000	8440000	5930000	21350000	8120000	19350000	9150000	8165000	10015000	2985000	18400000	10095000	10965000	8465000	7525000	10305000	16000000	14000000
km1395	1970000	22350000	1272000	394000	1805000	9125000	3535000	2105000	2515000	4915000	3380000	3140000	838000	797500	6220000	10965000	3485000	1244500	8939000	3985000	537000	11210000	2655000	4245000	2260000	11420000	1390000	1557000	16065000	5745000	14210000	12190000	28000000	14500000	4850000	12750000
km1410	7290000	12350000	4480000	3500000	6695000	5100000	6325000	4180000	7575000	9005000	8755000	9955000	8545000	1950000	2955000	3720000	2255000	7715000	8380000	3225000	4055000	17350000	4265000	10210000	6795000	14335000	6685000	2870000	18100000	8785000	8080000	3845000	5185000	8190000	5670000	6945000
km1418	10850000	27600000	2980000	3785000	15350000	13550000	9990000	12550000	8860000	4565000	4600000	4495000	3045000	989000	22400000	10255000	6295000	14450000	1715000	3895000	2530000	5305000	6775000	21050000	1995000	4795000	13600000	803500	15365000	7440000	10965000	6455000	12000000	13100000	16150000	19600000
km1300	12000000	7775000	4860000	6495000	5785000	4005000	1935000	9840000	10555000	4605000	15600000	6760000	3605000	6860000	7390000	5015000	8905000	482000	4960000	3540000	3920000	2985000	2915000	13850000	7380000	1815000	2705000	9890000	2770000	1666500	6610000	6765000	5830000	1259000	2685000	8300000
kz000056	133000	337500	285500	324000	283500	201000	153000	148500	628000	239000	888500	331000	259500	92350	180500	185500	54750	102950	339500	103650	56950	83100	92850	355000	166500	76700	404500	116850	317500	315500	103350	45500	159000	229500	266000	417500
kz000064	65750	117750	120750	16650	46400	24100	37450	70150	53100	33050	132000	73000	33400	19900	47850	47750	38400	78000	69850	37050	12090	38000	23750	66300	20250	77750	20650	20450	47950	21600	35100	30700	42350	79100	25700	28650
kz000075	57600	27400	37200	59000	45650	52150	55350	46650	33650	42350	43000	57500	57600	42900	62850	72650	62650	16275	28950	85150	41400	38750	37950	26100	14020	25400	64500	29750	35350	56200	15950	228500	60500	79850	84350	155500
kz000078	83800	14950	13850	10275	7520	81750	87300	25250	20315	22850	9390	45850	69800	6260	44150	15350	13450	59150	47400	54850	7245	393000	91250	30050	9210	56250	17155	12555	41300	38850	31600	8675	28600	26800	54300	65150
kz000466	570000	2465000	437000	475500	1326000	1640000	1370000	1348500	1408000	768000	670500	815500	1111500	673000	1239500	1525000	284500	1395000	1300500	761500	401500	1024500	2205000	910000	839000	1134500	1295000	303500	2435000	2490000	855000	427000	2530000	1930000	2350000	1070000
kz000473	389000	57950	483500	110500	224000	206500	89250	173000	268000	263000	119950	294500	101250	260500	61500	108700	135750	11200	53900	413000	327500	170500	281500	142000	56000	48150	162500	98800	194500	2890000	31250	1154500	268000	511800	297000	634000
kz000475	491000	543000	400000	306000	481500	613500	601000	572000	368000	473000	642000	464000	473000	754000	531000	656000	387500	672500	516000	499000	232000	585500	691500	547000	537500	456500	420500	197500	859500	642500	506000	327500	478500	2177000	705000	456000
kz000484	416000	825500	581500	384000	583000	657500	580000	679500	861000	513000	838000	484500	692500	761500	690000	492000	431000	909000	641000	776500	351000	1115000	1265000	694000	797000	1044500	396500	494500	1047500	933000	652500	600000	849000	1094500	1500000	812500
kz000487	36050	51000	30950	42200	42650	55385	12050	65600	28550	13600	32200	29300	37350	50000	26750	27900	113100	36200	53000	92200	22430	18050	28600	11640	48350	21565	6075	80150	38100	33500	27220	12800	36400	84300	21250	30730
kz000489	132000	143500	100450	223000	173500	217650	103900	323000	143500	78800	224500	100250	145000	210500	135500	69400	466500	148500	234000	255300	117250	123300	137500	114900	85550	102350	67250	284000	231500	170500	110400	120800	149500	442000	137500	140300
kz000494	3335000	2210000	2625000	2070000	2810000	3130000	2150000	3985000	1850000	2300000	5275000	2005000	2365000	1917500	1300000	2840000	4325000	4100000	2775000	1300000	1680000	7175000	4370000	2050000	2920000	6365000	1590000	3645000	1135000	2880000	5155000	2070000	1735000	7540000	3650000	3685000
kz000495	24550	33700	16150	22950	70000	25800	7825	76000	95950	60000	64100	27245	81150	41100	22950	24550	25150	16650	6115	11300	53000	18350	53950	67850	13450	19550	4865	38900	66750	7705	9140	25450	6240	40050	8265	45350
kz000496	41150	110550	117500	39950	71000	87550	76650	44150	34900	115500	66950	47050	55800	71900	135550	69500	101100	50250	118300	107450	27100	304000	128500	82950	54850	103800	48550	44000	350500	321500	164000	61250	127500	263500	355500	131500
kz000500	26950	69550	19000	33250	69200	64250	22450	41450	47800	33750	40400	19550	82250	59750	47550	32700	16600	124050	63500	112500	12085	46800	200500	25350	89950	38700	30550	50250	49000	114000	45650	51650	64050	95050	147000	23650
kz000505	9560	75000	19150	7595	19350	31900	19350	35900	45300	15900	60900	7780	32120	15450	51800	11165	15200	55650	59450	18600	3153	38200	78950	26350	28450	36900	9745	17650	44500	93550	26450	9885	45900	34200	68000	40850
kz000507	39650	41400	27900	19850	24000	40800	23400	30150	53850	17050	36800	50050	40700	10920	56150	25000	34400	78000	58050	29750	13250	33750	54200	47500	26850	37050	55900	15350	91450	89000	36750	30800	32450	25100	48250	49600
kz000511	332000	318000	142000	163500	115600	124900	179500	207000	191000	109000	318500	154350	355000	144500	490500	176500	1425000	97150	423500	92950	87800	279000	262500	607500	169000	275500	75700	411000	260000	186500	889500	223500	258000	363000	219000	394500
kz000520	38600	28100	13235	47000	25100	12225	18400	56150	16300	10035	22350	15865	37900	8065	48300	22550	230550	22300	30250	10700	18750	14285	35600	31050	18100	21300	15720	22350	54850	83550	61650	41650	28750	16250	35500	27200
kz000532	1060000	510000	2285000	670500	608500	787000	618000	506500	960000	722000	340000	718000	415000	1425000	424500	356000	521500	540500	501000	2695000	909000	571500	417500	1440000	986500	412000	533000	1019500	898500	562000	520000	912000	598500	433500	1067000	808500
kz000533	1225000	527500	2595000	750500	694000	866000	645500	528000	965500	818000	352000	884000	417000	1560000	472000	386000	564000	662500	530500	2985000	1011500	644500	431000	1650000	1062000	417000	581000	1129000	1026500	635500	549000	983500	636500	491500	1215000	941000
kz000540	52450	735500	2700000	49350	106200	1910000	682500	240500	126050	2545000	397500	1710000	83800	77800	596000	961500	109000	292000	3513000	581000	286500	532000	192000	257500	276000	1616500	85950	285500	1306500	1085000	327000	923000	1014000	4190000	1090000	1875000
kz000544	395000	549000	399000	371000	148000	359500	430000	625000	827500	307500	560500	291500	357000	564500	570000	537500	221500	712500	428500	395500	127100	1070000	429500	404500	75250	408500	454000	238000	332000	181000	167000	539500	351500	530500	243000	387000
kz000549	3005000	1620000	630000	3020000	1810000	2440000	2235000	1805000	5355000	1024500	2100000	2950000	3445000	499000	1011000	692500	1257000	828500	3010000	841500	510500	3710000	1235000	3770000	1175000	950500	1660000	881500	3295000	3835000	1700000	226500	1815000	1146000	1480000	3760000
kz000550	3465000	1700000	721000	3435000	2095000	2915000	2445000	2020000	5485000	1089000	2115000	3265000	3830000	516000	1140000	777500	1455000	917000	3320000	923500	594000	4065000	1390000	4075000	1335000	1060000	1930000	949000	3590000	4025000	1830000	246000	1895000	1335000	1620000	3855000
kz000552	375500	358500	713500	67000	25500	360400	92400	184000	545000	97850	209000	294350	479000	400100	306500	349500	33400	187500	348500	420000	31000	481000	684500	94600	25650	694600	409000	314500	1064000	77400	75650	454500	250500	328000	153500	109750
kz000553	1429500	1314500	5020000	206000	56900	696850	196500	842500	1149000	205000	623000	813500	1203500	3111500	1335000	1550000	98150	218500	1099000	1133500	70000	580000	1930000	164650	77650	1168000	758500	1080500	2590000	172400	307400	2940000	418500	637000	630000	440500
kz000554	21900000	15100000	37900000	2650000	570500	9252500	2190000	7860000	16200000	3685000	8190000	12115000	13950000	22100000	16095000	11335000	1092500	2215000	11375000	10085000	663000	7365000	17100000	1900000	1021500	12705000	11165000	10430000	23950000	1560000	2209000	26250000	5735000	6645000	5830000	5145000
kz000557	63150	61150	7590	55400	88900	30300	136000	16175	41600	58200	25850	36450	1695	35555	10495	4340	18365	13125	2550	3620	13450	38750	22200	688000	229000	12940	36000	728	76800	36400	18300	43950	25170	38450	2600	35450
kz000558	747000	684000	694000	118500	120000	38050	208500	200500	208500	64600	666000	792500	182000	196500	268000	213500	140000	585500	106600	62050	62400	298000	140500	539500	29750	86400	177000	48900	227000	65250	81100	392500	63700	195000	107700	123000
kz000590	273500	138950	114500	232900	675500	200050	60000	226500	315500	155000	684500	90400	52950	118700	188600	145950	223450	141400	72550	52500	40050	14100	194500	106800	188100	34500	29550	249600	92500	223400	141500	187500	34700	54850	79300	229500
kz000592	716500	7800000	10750000	364500	600500	731000	7555000	4900000	12900000	5475000	15750000	4370000	10860000	8430000	14500000	2915000	5545000	1209000	715500	6455000	2695000	6005000	13100000	5655000	14950000	340500	5585000	6545000	5740000	625500	10725000	4030000	12870000	5435000	14350000	1322500
kz001819	94550	182500	66950	58950	114200	230500	234500	143000	174500	88450	94250	152500	276000	68850	137000	70900	60500	140000	181250	130000	62200	249500	287500	252500	99050	89650	116500	54500	290000	430000	81200	126500	132000	123000	279500	164000
kz001820	20350	110000	198500	99550	121500	61700	131650	47250	46600	75350	107250	97350	36000	22900	52450	84450	18200	61900	78900	222000	46150	137500	31450	121000	44800	122600	37850	23950	169000	119600	118000	60800	41000	110300	420000	244000
kz001825	4080	4785	8790	32950	11460	6915	10655	8120	64650	28650	36700	13400	13750	13685	16050	3625	6620	17250	42800	12220	2640	17000	5405	28150	42800	19000	2005	15770	3440	4885	3865	3095	10575	7640	11470	3785
kz001827	23800	37300	64250	37950	33900	54300	48400	29150	31850	24600	61550	31100	19350	29000	43100	24350	33050	52500	45350	151000	70650	63200	34100	47650	39100	34200	36650	64550	72500	58000	68600	48850	60550	32300	142500	92800
kz001834	152000	103150	132500	101800	109400	194500	101700	148000	182500	53850	487500	137500	67450	71900	134000	156450	63450	149000	126500	272000	58850	85500	118500	216500	188500	112300	50250	246000	84900	41600	98200	128500	96900	53150	66900	424000
kz002546	6025000	2195000	2985000	2655000	700000	1270000	3630000	1210000	3565000	2640000	2205000	3595000	962000	1870000	2295000	2020000	692500	2540000	2735000	3715000	1805000	2315000	2045000	1585000	5045000	1670000	2250000	2110000	2845000	3040000	1260000	3785000	1315000	2255000	3055000	3175000
kz002549	1610000	4360000	9695000	2010000	5025000	4635000	4500000	1725000	3390000	10900000	5945000	1910000	1235000	2150000	5580000	3055000	1425000	828000	2870000	3820000	2940000	4685000	2225000	7165000	3850000	1571500	2125000	3120000	9365000	4940000	5435000	4450000	5650000	3690000	13400000	8420000
kz002550	8580000	5335000	3415000	4645000	3950000	3025000	1580000	6950000	7680000	3405000	13000000	4780000	2890000	4470000	5785000	3770000	6195000	414000	3685000	2655000	2695000	2340000	2310000	10150000	5205000	1349500	1685000	7170000	2005000	1137500	5125000	4670000	4160000	946000	2190000	5665000
kz002551	1365000	1375000	584500	513500	1635000	650500	1149000	1830000	1345000	849000	990500	1620000	2095000	541000	1305000	1397000	1005000	1156500	1600500	1055500	715500	161500	1950000	1305000	1210000	297500	1296000	818500	1560000	1255000	1710000	2040000	2700000	406500	1195000	779500
kz002552	3665000	6820000	1465000	4690000	4945000	2099000	1500000	7750000	5350000	2370000	1675000	2810000	2345000	1007000	6165000	2185000	2795000	659000	1180000	1064500	1490000	504000	1106500	2815000	3040000	404500	3425000	1595000	6640000	2895000	3125000	4285000	1560500	374000	4230000	3965000
kz002556	2665000	3470000	6650000	1890000	2780000	2905000	2845000	2075000	5995000	4425000	4200000	2580000	2125000	2520000	3035000	1905000	757000	1945000	2465000	2860000	1675000	1685000	2690000	3025000	2780000	1250000	2460000	2705000	3180000	2195000	2035000	2145000	1540000	1230000	2925000	3310000
kz002558	3060000	1770000	712500	3500000	2080000	2725000	2475000	1955000	5510000	1125000	2265000	3410000	3805000	543500	1100000	735500	1350000	904000	3315000	917500	572000	3995000	1375000	4200000	1400000	1075000	1785000	920000	3695000	4250000	1815000	217000	2025000	1308000	1560000	4010000
kz002559	2210000	353500	914000	420500	1445000	506000	618000	1675000	1610000	780000	2480000	1306000	1330000	866000	1088500	1593500	1370000	193000	2095000	1765000	800500	282500	1230500	2355000	1240000	199000	439000	2100000	425500	169000	1440000	1490000	2560000	371000	957500	624000
kz002938	503500	137700	577500	536000	950500	859000	528000	493000	1211000	928500	841000	1164000	543500	398000	553500	420500	734000	543500	1120000	205000	580000	308500	1195000	746000	432000	446000	478500	781500	181500	66950	319500	115500	958000	543500	298500	639000
kz003099	5970000	5615000	2295000	3375000	4065000	3220000	976000	2630000	6450000	4065000	4655000	6445000	3880000	2205000	3150000	3690000	1720000	1845000	3455000	1595000	4035000	905000	1555000	6510000	2900000	536000	7270000	3565000	3640000	2350000	2990000	3915000	3345000	1547000	3145000	3415000
kz003517	5905000	2075000	2970000	2540000	693000	1290000	3440000	1220000	3460000	2550000	2190000	3510000	955000	1740000	2175000	2010000	691500	2675000	2805000	3525000	1790000	2390000	1985000	1530000	4855000	1640000	2315000	2010000	2840000	3060000	1235000	3635000	1340000	2215000	3005000	3165000
kz003794	704000	697000	247000	397000	1038500	266500	497000	1445000	757500	241500	1535000	567000	223000	590000	209000	204000	304000	339000	562000	706000	573000	849500	464500	2375000	416000	360000	711500	512500	406500	287000	1013000	562000	156750	188000	104700	381500
kz003942	2645000	2580000	1287500	1930000	1439000	2575000	2250000	2375000	1885000	2870000	2565000	1890000	1349500	2360000	1550000	2685000	1790000	2660000	1280000	455500	1445000	2655000	1448000	1148500	2515000	2790000	1445000	1071500	885500	1038500	1003000	1227000	1757500	1604500	1610000	1189500
kz003944	18715000	16280000	18660000	5940000	20750000	20550000	19645000	20350000	3634500	21200000	19635000	5430000	21400000	20750000	7365000	21800000	7145000	28600000	9855000	20750000	9860000	21550000	24900000	20550000	13450000	22350000	8250000	18435000	16575000	17220000	18970000	16790000	6830000	8780000	6255000	2345000
kz003946	80850	110350	340500	142000	72950	171000	263000	107900	125000	89350	94700	246000	270500	38450	1050000	60850	824550	12795	294500	69850	72500	29650	94000	190000	186500	61700	935500	231000	276000	328500	137000	61450	306000	285500	231500	2730000
kz005039	1478500	409500	744500	208850	30750	230150	96500	439300	1250000	83850	378000	491000	1028500	545350	290500	215500	40400	51600	920000	246150	24010	425500	473500	196600	32550	92350	357000	306000	1075000	155500	147770	250500	252700	170500	173600	305950
Rfa021	7015	17200	300000	953.5	6005	32150	53400	742	3925	128500	904.5	5475	837	572.5	46150	77400	7960	5950	102150	96450	221	114100	4990	33400	25850	65200	2000	731.5	216000	97850	53950	59050	109750	108050	306000	167500
Rfa036P	1190000	4980000	15150000	119250	3310000	5375000	7190000	474000	1970000	7570000	142000	5430000	167500	131500	8420000	5505000	682500	1277500	4855000	9335000	108500	10700000	846000	4325000	4125000	8205000	881000	72600	11450000	7705000	6505000	6925000	7075000	10500000	10185000	10550000
km0517	24500	12445	18850	24850	27300	21400	15950	17800	19900	23650	18300	32400	22250	30300	17150	21200	28850	9600	29500	22500	26400	16950	20900	29400	15650	5070	13695	20350	19800	19850	13550	25400	45750	17560	18200	16100
km1033	60300	73850	95450	113000	35050	33050	176500	44050	109650	196500	169500	180500	201500	166500	198000	154000	105500	93300	84500	217500	182500	80350	125300	175500	161000	79150	173000	240000	125500	98800	121000	452500	206000	204000	117750	136150
km1151	805000	1044500	640500	1160000	374500	309500	1500000	492500	1219000	2140000	2035000	2135000	1960000	1530000	2045000	1465000	1240000	684000	811500	1915000	1588000	664000	1209000	2340000	1406500	510500	1560000	2635000	1216500	1101000	944000	4720000	2370000	1752500	1272000	1216000
km1152	259500	227000	227500	207000	233500	227000	234000	176500	217500	206000	185000	164500	179000	182000	184500	193500	356500	350500	205500	441000	129800	455000	213000	278000	183500	210000	310500	229000	158500	179000	237500	232000	270000	253000	246000	236000
kz000111	44100	155000	36000	29500	26800	33900	81650	35450	34750	37550	77350	51150	40900	49700	78750	31200	91700	52650	63300	72050	49700	207500	25950	25450	43250	42350	28000	87550	74950	94200	85300	51450	41500	43950	101200	62000
kz000113	1068300	722900	694250	813150	854250	524450	469200	881700	902450	762750	505600	757400	598100	490550	688700	599550	516000	307450	567450	395300	913500	191950	483000	935300	967500	272950	951000	625550	798100	596100	754500	609750	595050	375100	484500	487000
kz000114	1115000	445000	533500	572500	576000	578500	462000	410500	520500	392500	1525000	792000	344500	521000	488000	264500	449500	404500	586500	716500	383000	712000	508000	870000	302000	396500	320500	369500	451500	532500	474000	463000	489000	704500	316000	643500
kz000115	321500	186500	167000	245000	165500	106650	242000	184000	186500	280000	249000	239000	214500	317500	243500	144000	280500	131000	257000	256500	304500	158000	183000	324500	265500	154000	229000	314000	242000	170500	211000	401000	218500	244000	155500	234000
kz000117	204000	124500	134800	120500	102500	73200	107150	106350	155500	161000	115250	191500	98350	142800	110150	103550	118750	90500	141000	170500	153600	99200	130500	194500	141500	91850	150000	120700	108600	93900	103100	167000	126150	140100	104500	148550
kz000631	219000	280000	37200	66500	66050	50200	134000	74050	47050	38850	62150	114450	155550	74550	203000	37050	96850	110300	90200	113100	58900	359500	73550	64050	79100	93500	67150	54800	249500	133500	262500	65800	107900	217000	177000	125100
kz000638	16080	16750	14900	6695	9975	12640	26200	13485	13150	15300	10300	9020	20450	11110	15350	10890	13300	14950	15130	13150	9370	30100	11060	10155	16290	10055	5295	9385	23800	17150	14420	26750	15250	208150	25700	18300
kz000640	246000	244000	378000	596000	353500	953000	721000	825500	472500	386500	473000	549500	414500	439500	668000	750000	681500	736500	826000	123650	251500	1265000	1234000	140500	320000	1146000	146450	616000	228500	140500	682500	127000	343000	405000	194500	404500
kz000642	43750	56950	98400	58350	38350	112500	88200	114500	54500	41350	89400	64900	67750	52600	126650	100550	95600	130950	120500	109300	70950	164000	148000	92600	62850	150300	63500	125500	110200	204000	95200	122250	57650	127100	79800	57450
kz000643	2340000	400000	339000	547000	1980000	291500	1250000	102450	1800000	2180000	615500	2315000	459000	311500	1990000	1288000	570500	1665000	1775000	298500	363000	442500	1466000	480500	1207500	820000	1947000	313000	378500	429000	1178500	465000	4120000	2900000	2235000	1785000
kz000644	195500	209500	155350	162000	156000	168650	175000	137900	151500	181500	191500	157850	143300	220000	157850	175950	127050	188600	141950	277500	211000	169250	156350	159450	162450	155000	195350	222500	175500	223000	187000	196000	194500	211000	206000	135550
kz000655	1585000	2585000	163500	381500	467500	170000	869500	523500	149500	190500	300500	719000	1091000	474500	1700000	160500	854500	794500	665500	649500	235000	3485000	343950	352000	311500	413000	299000	240000	2090000	1095000	2050000	413000	799000	1570000	1325000	987500
kz000656	105450	159850	10400	35350	44250	28750	53850	19600	15000	19400	20800	139350	224500	67550	151000	15315	52100	55300	62650	25050	18500	187000	46085	35350	21550	95550	23300	15550	216500	135100	199000	38150	102150	122100	87450	152500
kz000661	47150	52100	20950	92200	16950	20900	70600	10000	24800	14450	14250	26950	28550	38900	39400	15500	84800	101500	32250	21950	35100	70600	32150	30950	28100	34400	5925	15400	87300	42150	98150	27750	28950	210000	261000	42450
kz000662	7880000	14150000	1650000	4905000	4245000	3395000	7480000	4590000	1125500	2730000	1875000	7560000	8330000	4130000	16000000	2115000	8235000	3770000	4720000	1470000	2825000	15950000	2642000	3150000	1510000	7705000	2600000	2490000	12945000	7835000	11350000	2590000	5105000	3760000	4160000	11050000
kz000666	6655000	18950000	1250000	3250000	2235000	1910000	9890000	2665000	1056000	2195000	3010000	6560000	10350000	5330000	18500000	1290000	9745000	8770000	8885000	4660000	3445000	34500000	2916000	3275000	4565000	10485000	3415000	3525000	22900000	13320000	21900000	4955000	6105000	6790000	9505000	11800000
kz000667	33200	217500	9396	22300	124850	19500	101850	31150	28450	119550	110300	44500	136000	92400	180000	47000	83150	63100	53600	66400	39450	128550	76250	124950	19800	28500	23355	40000	233000	97100	51950	66600	146000	100850	131850	87750
kz000668	4010000	3845000	4945000	5375000	8205000	4485000	5385000	5945000	6950000	5290000	5280000	4635000	4855000	10920000	4220000	5035000	11650000	5670000	8310000	6505000	5915000	8740000	8425000	5780000	5075000	5275000	2630000	7740000	7975000	7190000	6085000	5600000	4080000	10250000	6145000	5935000
kz000674	80150	181000	15650	52750	49300	36550	70100	50850	15300	31900	18450	84250	118150	34150	207500	19650	106350	52600	63800	15750	50770	190000	26650	32950	15850	185000	26300	21400	214500	150200	156000	30400	65550	47550	48550	138350
kz000677	68400	289500	67550	88100	32950	77050	70600	17200	22650	49150	45900	102300	146050	31250	935000	22350	3119460	275500	420500	121500	258200	802500	34000	21600	90000	2755000	72500	61650	125350	188650	610500	140650	133850	89850	82050	446000
kz000679	969000	1105000	1325000	1785000	592500	497000	2525000	820500	1635000	2815000	3010000	3185000	3265000	2855000	2810000	2225000	1930000	1560000	1615000	3865000	3150000	1294500	2100000	2995000	2165000	1225000	2900000	4100000	1935000	1820000	1870000	7120000	3130000	2675000	1790000	2225000
kz000680	37100	62650	41350	63000	18050	12050	79250	23800	59400	102650	89150	112050	90400	61300	131000	56650	200150	94050	59150	93750	94450	76500	37100	86750	65900	268500	94350	100050	52400	55700	85800	228500	149500	100450	53050	71850
kz000684	4235000	3225000	5650000	6240000	6480000	2905000	2215000	5215000	8155000	4680000	6095000	7630000	3135000	6605000	2085000	4225000	4805000	1935000	4205000	6550000	7215000	1525000	4625000	7750000	4725000	1540000	3475000	6020000	2580000	3590000	2120000	6925000	4630000	4590000	3065000	4910000
kz000686	955000	529500	662000	791500	874500	490000	530000	1023500	956500	925000	1135000	1165000	686000	1180000	626000	540000	1084500	453500	815000	898000	1011500	540000	832500	1235000	806500	616500	592000	854500	603500	515000	550500	931500	831000	745000	463000	1047000
kz000687	8470000	13050000	12950000	10025000	11185000	16250000	20600000	11785000	8935000	11495000	5565000	13415000	7350000	23600000	2360000	14900000	18150000	9275000	17500000	23850000	15650000	27900000	21650000	11600000	19150000	23050000	23050000	14785000	19050000	14700000	14700000	27500000	21650000	16100000	16250000	14550000
kz005408	57850	74250	69100	104900	103000	123750	65050	178050	144500	97000	122500	57550	37050	127000	58350	98350	266000	46700	60850	85050	192000	39035	138000	75100	121400	36700	71800	124550	40590	80700	46450	282500	49550	147400	56550	173500
km0896	3240000	17250	23650	15200	28150	72350	38800	1855000	16600	12350	958500	32000	1830000	3675000	59150	1280000	2530000	12750	1206500	3050000	3860000	50250	1210500	21750	3260000	45550	70100	21350	52450	32550	3045000	2490000	45800	5580	70450	2110000
kz000691	2515	13750	327.5	292.5	4870	5082.5	1540	790	1242.5	4010	267	1450	532	590	484	326	222.5	555	360	243500	246500	6050	1015	915	11150	1060	675	1665	2310	1365	410.5	128300	3140	2285	306	750
kz000706	487500	435000	397000	488000	221000	369500	390000	250000	311000	208500	114400	354500	319000	232000	248000	482000	168800	203000	430500	384500	266500	399500	228500	323000	255500	189000	299500	342500	322500	318000	181350	103000	303000	96000	381000	142500
kz002764	64700	96150	3595	1606.5	586500	137500	140000	92300	3210	173950	1690	1627.5	63150	15050	22450	65450	16550	260500	2231.5	16400	12405	440500	139850	1745	125250	88950	37700	7015	5245	7215	3205	6150	47850	65850	53000	14120
kz004159	71700	85650	5480	2690	614500	115200	177500	81150	3785	193650	3015	5885	60150	8220	26700	60750	17750	250000	4035	12150	15880	474500	148650	1885	131500	79300	35650	6085	3230	6010	4435	6660	39450	66350	69950	19655
km0780	94350	3165000	3910	2460	188500	2445000	330000	139250	7575	4607000	5350	4410	26350	49200	371500	913500	12780	156500	5930	949500	174800	840500	187700	9410	32850	348500	795000	55400	6010	13275	4715	93300	2410000	471000	612500	261000
km0981	12005	9230	3860	12410	7540	12185	5740	22300	1533850	8860	20715	14120	22445	19250	16440	15850	21150	17790	15045	20000	34300	17100	16635	22550	14235	32450	257050	22350	12500	30570	11845	13800	55500	16190	11420	20065
km1211	19800	234000	8390	14245	81950	150500	52950	8990	10005	83950	45850	41250	39805	70750	162650	147100	5500	25450	8070	58000	35150	269500	15700	23005	13700	31750	50600	12560	20000	3735	15550	44250	203350	58550	24200	27900
km1230	140000	2300000	7650	2630	2115000	1340000	1675000	581500	5735	730000	2078.5	6345	341500	954000	444500	3210000	86800	642500	53650	307500	123550	4550000	1510000	10020	836500	401000	763000	869500	8720	17550	11960	82800	2315000	1805000	1125000	733000
km1334	95450	3355000	3970	3310	1007000	2705000	1295000	724000	9310	1940000	2230	4285	342500	327500	635000	2575000	71300	289500	6870	914000	539000	2850000	944500	5060	155000	650500	1085500	739500	11195	21600	10810	333000	2825000	2410000	2425000	691000
km1335	397000	1545000	9625	1572.5	813500	565000	402500	227000	1660000	384000	297000	522000	842000	227500	457000	173500	129500	581500	5010	427500	102900	375500	237000	548500	15950	129100	596500	25450	5701500	757000	716000	300700	726000	796500	293000	493500
kz000119	320	530	16150	207.5	385	407	647.5	584.5	681	3775	4400	25000	377	456.5	799.5	4220	647.5	1259.5	1926.5	1902	610	5295	460	772.5	897	1372	388	1292	6325	2030	1417	3313.5	363.5	489	1200	6565
kz000127	1570000	135000	13110	2390	679000	2065000	447000	1653500	5240	752000	7610	22950	51500	26350	33600	890000	30700	1419500	18050	158300	136100	624000	295500	7930	121150	78250	356500	80150	13435	17155	12365	73650	166500	69500	383500	60750
kz000135	3520000	6780000	17800	8600	583500	10675000	3045000	7385000	43150	2965000	9505	13505	159500	886500	3295000	15800000	187900	262500	15400	1824000	799000	2375000	657000	23250	48200	722000	6915000	6710000	23800	8590	12090	632500	6105000	2435000	8045000	7625000
kz000140	6945	8380	38200	3300.5	11200	48350	275500	6285	2450	65900	3934.5	38000	3180	2000	169950	586000	9050	14400	4027.5	209500	35200	149000	2615	4615	40800	266500	3715	5460	35300	12455	37650	352000	213800	53950	50000	1210000
kz000806	295500	10150	94350	585000	53800	150500	334500	112450	40350	49800	141000	106450	108400	323500	45850	515300	312000	60900	450500	869000	540000	1265000	21700	807500	383500	359500	732000	538500	431500	178500	115000	1645000	230000	179050	1285000	352500
kz000809	278500	686000	23100	40600	396000	196500	871000	354500	43550	125500	83600	16050	113000	45550	167000	454500	46400	235500	30350	96900	107850	694000	316500	20350	108000	150500	377500	139000	20050	36600	27150	78200	314500	230000	86250	186000
kz000818	21200	140500	1667	353.5	29650	51900	43950	11410	1303.5	34400	328	4950	3375	7265	31950	116500	660.5	21800	1650	22105	4312	120300	15150	978	16600	11810	35200	9365	2938.5	1136	1645	8050	50900	12620	10610	35950
kz000820	1628	40350	195000	379000	23600	20350	4330	6235	2970000	29500	288000	1330000	14350	49300	7775	116250	3975	10560	1018500	27500	9555	57800	7680	1895000	18150	9530	12525	10550	4200000	4710000	2645000	7805	4540	9260	14650	23000
kz001571	2110000	4565000	85550	148000	189000	11350000	758500	703000	154500	2446500	355000	315000	128900	366000	2855000	448500	150700	327000	293700	887500	180500	818000	335500	88050	128000	408000	4450000	272500	102050	87850	209000	753000	5240000	2805000	1545500	1590000
kz001688	237.6	307.25	750	424	213.5	404	940.5	897.5	161.5	22200	1360	294.5	607.5	349	492.5	814.5	198.5	492.5	2311.5	2445	873	26300	265	661	371	949.5	389.5	636	419.5	366.5	703.5	1885	1146.5	566	1036	4400
kz001929	1364	539.5	2161.5	2980	2065	998.5	304	348.5	3780	607	4650	6000	1012.5	2115	740.5	985.5	969.5	754	3910	23200	10585	2130	820	11650	1143.5	620	885	391	8535	7435	14550	4590	794	625	1420	493.5
kz001930	126.5	100	2705	129	268	100	800	725	106.5	397	800	1260	610	655	550	650	243.5	529	1370	56800	67750	146	399.5	1130	840	100	284	100	1390	905	655	25950	615	100	665	760
kz002232	1105	943	1068.5	733.5	2353	2360	1424	852.5	3320	2395	1910	2425	1440	1086	728	2295	878.5	4140	1629	4435	2223.5	2055	3935	927.5	2075	3220	1570	3765	2100	1294.5	1870	4791	3260	919.5	4825	7545
kz002337	21050	39300	42250	47100	42600	21650	22300	36100	69050	30850	25300	56250	23900	18650	41150	24200	18800	72100	45200	3350000	2610000	38050	22200	46750	33150	36100	27000	18650	83250	67000	24150	1910000	24850	9780	23550	35050
kz002351	1134.5	2865	28700	204	4935	19750	32900	1210	138	42700	195.5	17600	84.35	221	50850	34950	1211.5	3650	2735	87600	640	37400	795.5	571.5	5820	71300	661	307.5	9845	3375	6905	38750	31100	21650	24800	171000
kz002593	4175000	8805000	15980	11150	4505000	1925000	7920000	3560000	50350	1395000	38650	81850	2000000	1445000	2705000	4730000	760000	1475000	95400	2330000	1815000	8405000	5425000	38050	1550000	1685000	3955000	2205000	20350	10810	49200	1720000	4590000	3510000	1190000	2515000
kz002820	1290000	1650000	390500	506500	830000	1835000	1835000	886500	1365000	1310000	327500	772500	803500	295000	1436000	930000	348000	481500	516500	549000	384500	1200000	289000	784000	222000	393500	1377000	570000	1132500	568500	375500	221500	1118000	300000	623000	1238500
kz002840	472.5	5680	20100	202500	6990	2605	998.5	1313	140000	2155	60650	323000	2210	15850	1956	30200	1410	869.5	196500	6770	1233.5	10460	1519	432500	6480	935	1307.5	2090	669500	713500	1009000	1219.5	1490	939.5	3155	2775
kz002959	692.5	327.5	9065	375.15	1775	5535	10225	1175	500	13655	612	6315	449	376.5	6665	20550	908.5	1655	1880	20750	2495	6780	575	770.5	3420	9080	1330	787.5	2491	801	1110.5	24050	3540	1920	10085	60250
kz002990	18445	48000	2425	3770	31650	9025	18235	2230	836000	938.5	1209500	614000	41650	8735	9980	3855	1764.5	2950	2660	5805	12400	33900	4540	1124500	861.5	9785	6625	2365	1570000	1033500	295000	7100	1940	8725	1945	139850
kz003986	5940	209500	821000	1445000	109500	58000	14450	38450	4135000	189000	1440000	3610000	47950	140500	14900	520500	10700	18050	2210000	46150	14950	147500	22300	3250000	74850	13350	17415	24950	4035000	3380000	3365000	6870	17600	20850	25300	59000
kz003987	1157000	8455000	14390	13810	5920000	5375000	3670000	3950000	36750	6355000	13800	37050	2500000	1675000	2135000	6320000	490500	2120000	20910	2720000	1935000	5765000	4890000	27350	1320000	2640000	2575000	2965000	43050	30950	33200	1400000	5340000	6120000	4470000	2665000
kz003991	9985	34600	2980	2455	27900	15800	24200	16700	4675	14350	1739	717.5	15900	29750	29750	22015	7100	13880	2015	20450000	19950000	49700	45000	2895	10500	22750	18285	17800	5040	9860	4345	12950000	66200	33050	37750	25050
kz003994	2188.5	4520	285.5	1320	9665	1540	1351.5	7255	1013.5	2540	173	248	2200	8630	1366	8860	212.4	740	828.5	902500	954000	15400	6825	853	25500	874.5	1885.5	4470	1340	856.5	1335	326500	9975	2985	8005	1695
kz004001	3315000	15050000	6650	1425	3540000	11750000	7995000	8610000	8870	11865	1665	2550	2155000	3135	10515000	8685000	2410000	6055000	18700	13000	605450	14450000	2935000	8795	542000	6050000	13200000	5615	7775	2310	3825	6705	21800000	14700000	18200000	9170000
kz004778	33850	34850	1132.5	318	14550	4990	20400	4640	3180	4770.5	4050	2320	3460	18700	32000	3250	838.5	2425	877	39250	31690	19700	32250	1915	2845	28300	30750	3005	5450	3085	3680	42850	24800	13850	2945	70550
kz005055	87050	155000	143250	162350	101850	64850	90350	67675	796000	38700	277650	491500	46550	54500	270500	80050	36300	101850	358000	112500	57750	79800	82300	925000	60750	33300	72300	65800	1523000	1355000	839500	102700	54150	42050	57000	118050
kz005216	17800	16400	9285	18250	13600	23200	9385	42450	715650	22250	22050	20725	27000	19800	34700	32300	26450	23650	26200	40300	41800	38650	21000	53900	18350	87650	174100	23100	31000	70450	24250	25200	131350	31150	20325	36300
kz005225	1785	9440	32550	15225	3405	14850	8210	2440	49450	3265	9245	6050	680	3425	19350	10185	800	1408.5	6005	1365	503	9650	2785	16200	1780	6600	3275	5795	41200	15629	2315	1670	1440	4370	7980	26150
kz005229	11460	574500	5515	1870.5	64150	98700	70650	33350	2520	52800	4275	1455	8575	10050	51750	64650	1705	21200	2455	41800	13675	135500	24250	9770	7765	14950	29400	10900	3710	1447.5	2515	15770	99500	50250	69200	42450
Rfa069N	1791000	13315000	16790	10030	5880000	5670000	4760000	5190000	48500	7240000	14220	30850	2251500	1260000	2844000	6665000	385500	2345000	23200	2945500	2375000	6980000	5960000	26050	1286000	3490000	3020000	3390000	38550	38450	25300	1646500	8975000	7160000	6165000	3730000
Rfa076N	803500	3985000	9770	7185	10500000	2180000	2865000	1802000	13485	2010000	13365	17300	1057000	1700000	743000	8165000	300500	2125000	148000	638500	315000	6285000	6455000	24700	3975000	1420000	1595000	2415000	13975	10490	23000	135500	4640000	2795000	1595000	1071500
Rfa077P	2315	3260	2145	4330	9305	7635	2250	5945	1967	1960.5	2510	10635	2495	7575	5975	4455	2485	2925	2115	217500	98600	58500	3135	6165	1205	1440	10385	4965	2135	6490	3295	32350	7065	6315	5195	3390
km0454	73000	63400	42700	19180	37300	109600	18100	42750	51250	39500	5500	157650	39400	14690	79200	15130	1276	8465	12250	3035	2580	9435	4800	9460	15750	1339.5	46200	5755	32750	8435	21600	16900	2810	8540	41100	9715
km0685	6915	404000	846.5	750	57150	6470	56050	1785	13255000	1425	4270000	896500	170500	56100	63450	2870	591.5	1349.5	3015	56600	7575	265000	16200	4225000	884	31750	25000	481.5	7425000	1520000	324500	23650	89850	65700	1375	1455000
km0688	18800	32150	746.5	1300	21050	1230	13435	2890	534000	3415	690500	425000	23200	12235	7870	2285	705	1910	878.5	8485	7200	29850	7675	691000	1654	7660	9860	2300	949000	658500	192500	6545	9070	4865	2850	88800
km1269	34650	30200	71350	23550	15050	10950	13250	13250	11890	31800	12500	16700	25800	15850	37150	21750	48550	21200	52850	46100	27850	36550	29150	24200	35050	50350	32150	35800	32200	37750	77800	44100	27500	139800	43350	34850
km1307	372500	639500	11815	10550	77050	1430000	249500	716500	9420	421000	14700	9570	41100	203500	729500	1080000	23500	139000	9960	325900	314900	392500	157500	10240	21450	132900	726500	574500	10080	5495	6170	91050	355500	350500	1303000	530000
kz000882	67050	123500	496500	154500	124500	190000	94900	105000	1645000	155000	129000	255600	81700	72300	100450	156000	22000	62550	41200	75950	60300	109500	134500	431000	59450	81000	95200	91250	1551500	544000	142000	67700	112000	133000	120950	205000
kz000885	2135000	20050000	3640	1276.5	708000	54495	6310000	5620	101700	4740	24000	18250	1360000	648500	2400000	6470	3480	7900	13750	2555000	391000	3140000	798500	50450	2368.5	896500	2874000	10830	38900	53700	12910	927500	4725000	6740000	5520	7410000
kz000887	71450	137500	1114.5	173.1	6570	1401	75100	1184.5	5700	878	904.5	1290	12900	6850	102600	433	801.5	873	1202.5	35915	18195	30650	56050	6550	816.5	11485	65150	784.5	1150	868.5	854	20455	81100	85800	834	44150
kz000892	2090000	4120000	14000	15715	335000	11135000	962500	489500	18600	2215000	6645	31000	58650	260000	1850000	229500	80020	264000	17100	770800	184850	781000	178000	18200	31965	327500	3715000	38100	36200	28050	20800	562000	4045000	2475000	1620000	1250000
kz000899	1540000	2455000	9525	3510	416500	5150000	1170000	4165000	20200	1376500	6790	2490	65650	215000	1399500	9355000	111500	111100	3175	1365500	544000	1294000	363500	15600	19700	462000	4050000	4045000	11615	3280	3415	315500	3065000	1137500	3735000	2670000
kz000905	59700	502000	2860000	447500	16800	571500	250000	105500	3340000	90500	457500	1067500	65300	99650	1646500	773000	19950	77950	483500	55050	11000	265500	28750	697500	87000	69650	88250	135000	2495000	1144000	217500	91300	177400	184000	369000	1340000
kz000908	1650000	1910000	5600	5405	898000	2265000	914000	100000	349445	734000	24410	17140	212500	123600	3655000	87800	12850	169100	14300	471500	224500	1335000	479000	20650	16845	354500	1506500	43950	23450	28250	9465	279000	480000	1241000	867000	505000
kz000911	1331500	1401500	9110	4100	668000	2995000	800500	85300	10705	556000	11875	7850	144000	107950	1815000	73900	13940	182000	8435	216000	144000	732000	309000	15485	7193	259500	972000	37400	17250	27900	6325	202500	263500	925000	513000	419000
kz000914	262000	67700	440	1960	51400	2066000	65550	136000	575	358000	477.5	462.5	8245	1012	20250	31900	11660	573000	708.5	10615	10135	105950	10910	931	971.5	26000	78950	6430	2715	2535	1615	3135	25100	72200	65500	18115
kz000915	199100	133350	2495	1305	68150	977000	20950	113300	966	245000	816	2105	10895	16110	53300	144300	16110	373000	2416.5	14000	15545	53200	17705	1586.5	13040	18700	97800	35765	1475	4230	1106	29650	48510	47700	78200	32985
kz000917	398000	124500	678	803	137000	2710000	85700	147500	764.5	720500	1389	803.5	28800	318	24500	35650	28395	1299500	1053.5	9775	10305	95800	16000	1560	3310	30350	167500	2755	1122.5	1543	1597.5	4010	39900	126550	80700	16150
kz000920	376000	94550	3280	1406	188500	28000	23615	3710	5395	23345	1854	1067.5	17000	13290	79900	10700	2435	14375	1575	29750	80750	86100	53750	4265	1560	17950	32100	3052.5	1740	2710	1615	51250	15150	17205	12500	31050
kz000922	5133.5	4885	1122.5	534	842.5	8165	721	3900	358.5	5150	247	964.5	233.5	536	539	1590	505	1505	367.5	538	810	1615	820	122	346	1420	1145	830	605	635	444.5	930	1155	531	1000	439.5
kz001381	194150	215500	1800	2272.5	70600	3355000	86200	421500	2820	780500	1064.5	1147	25200	69150	272000	301000	124300	810500	1760	9930	32900	53800	44850	2080	26250	59100	224500	546500	2845	2795	218.5	1270	32300	244000	381500	132000
kz001384	11985	2254.5	312.5	812	13065	123900	2631	16250	506.5	32150	301.5	735	1217	3035	23150	7940	5134	21650	100	174	1460	702.5	2559.5	428.5	1435	677	14770	20865	168.5	150.5	143	307	136	3417	7450	5130
kz001586	2250000	2295000	7845	778	1875000	20370	1235000	12385	35365	22185	38135	14200	195000	746000	617500	300750	5930	9498.5	2660	1539500	1669000	2298000	1772500	27730	9580	422000	1433500	130850	29645	13405	9450	785500	1629500	713500	44410	1559000
kz001971	11385	47100	2298	3455	46150	8495	10105	13050	2750	8700	865	1045.5	13450	36950	26650	41900	1440	4725	2490	9090000	11280000	24000	29550	4390	9885	18850	5325	8155	3035	5285	1826.5	4525000	25200	27600	20850	15750
kz002604	163500	276500	5785000	1665000	44950	938000	151000	160000	10400000	80500	2485000	3200000	49550	94100	341650	782500	18690	125250	291500	43910	14650	204500	36650	4725000	33500	27150	95600	208500	6055000	2920000	795000	11095	31000	64750	188000	1600000
kz002678	2420000	1304000	2340	2220	78550	9715000	360000	657000	32800	2329500	2345	1734	57550	28250	2760000	277200	52565	168800	4025	282000	72550	354250	21300	6915	2091.5	287500	3965000	18750	15400	7695	2160	120150	1473500	2686500	1734000	1300000
kz002680	31000	94300	1510500	669500	12985	188500	37600	54250	3175000	44650	714000	406500	20550	22950	54050	152000	7110	31050	84250	11285	5225	45150	10130	913000	12100	8285	18500	51600	1175000	714500	211000	2915	13700	15295	42350	451000
kz002682	1413500	787000	2630	789.5	43500	7110000	397400	314500	20000	1141500	3645	1874	46350	30710	1515000	163000	98075	85550	13610	126850	33700	174000	10850	6275	3175	142450	2210000	16820	5235	9625	2705	62050	657500	1125000	833500	1331000
kz002709	584	439	25400	184	817.5	925.5	814	446	1070	4150	5430	35750	1142.5	1153.5	550.5	6050	298	1053	2102.5	2694.5	502.5	7570	1112	727	702	911	1020	1732.5	8920	2945	1167	3697.5	1203.5	290.5	1505	10350
kz002768	92300	29150	452.5	1390.5	13100	198000	5280	18275	463.5	105700	637	2055	2315	2850	92300	29950	3835.5	43850	226.5	7010	4799	5480	1865	1610	1495	7030	87900	6620	1390	1608.5	449.5	6805	40900	39500	50450	28300
kz002826	109350	25750	5955	962.5	32050	78400	23385	41100	229.5	39200	1950.5	1422.5	7710	44550	114750	168500	4295	35250	2490	16750	39450	21550	30700	1513	7750	11700	42600	105350	5600	2805	7100	19400	27700	24350	40650	72150
kz002829	462000	1312000	68850	17650	119300	2820000	613500	1145000	53600	493500	53550	41300	103350	290000	408000	2525000	87800	154750	50700	499500	158000	1036500	172000	45000	67350	149500	1102500	991000	93700	68200	29850	232000	1915000	427500	1480000	1155000
kz002836	162000	59550	3535	3040	29750	151000	41400	126500	3445	97650	5950	3135	10035	88850	124000	517000	5475	55450	1400	56250	65200	76550	44400	3755	11120	21650	104250	239500	6085	5545	3750	32650	145500	44050	121100	105350
kz002838	10740	25400	414500	431500	7835	14000	2835	12850	381500	6630	659000	239500	7360	10435	13600	73850	1635	4800	26600	1289	1820	3695	4020	746000	12235	2740	4070	21450	293500	163000	58200	1760	1915	3195	8395	99350
kz002839	55650	42400	430	86.3	131150	5720	91600	1555	593	744	2200	4185	10655	15455	46000	3080	1385	3030	314	12265	16465	34850	385000	924	760	20050	49600	1033.5	3175	2825	5405	33950	22750	20200	1520	71900
kz002842	72350	64800	285	622	67050	1410	40650	1610	3161	1416	5070	3340	18300	56150	96100	2981.5	200	1640	481	39350	29700	36750	115950	1222	1495	16800	41200	1624	1935	3765	5430	47600	32400	28450	1785	76950
kz002844	13750	15350	3330	6820	8275	6995000	6745	2525000	1268.5	4375000	1620	1390	1474	4770	10260	3245000	208400	1317500	4425	7905	5965	3145	6290	1187	312500	3780	4040	1620000	2100	815	1275	5370	4865	6035	1050000	5345
kz002846	964	684	1403.5	667.5	1062	897.5	3370	825.5	436.5	1194.5	405.5	327	975	359.5	3535	4935	580	604	224.5	1219	1735	1400	1057.5	780	655	2000	785.5	813.5	472.5	1211.5	588.5	2850	1674	1335	2620	3755
kz003207	1544500	2700000	39350	8360	256000	7670000	1142000	2465000	27350	1500000	14425	16050	125950	845500	2635000	4120000	190250	605500	28350	1052500	852500	1050000	551500	42405	85800	407000	2690000	2605000	21800	20950	27300	283500	1167000	1336500	4565000	1865000
kz003209	6280	17200	15700	11100	12920	9420	7930	6570	46850	18600	47050	122500	5305	10040	21600	19520	3360	9120	26900	7830	4750	33600	4085	60800	7840	2970	8280	2375	25800	36150	59050	8880	5200	4625	5125	18045
kz003691	45550	335000	1860000	364000	9815	382000	199750	73150	1755000	47050	291000	511000	31100	91050	662000	462000	8385	43900	236000	36900	10860	150500	17150	435500	64300	40700	57850	93650	1540000	824500	126200	60250	79100	121200	274000	877500
kz003692	21900	12370	79050	343000	15825	83500	12015	26400	100150	16050	475000	248000	11380	24350	9170	19450	2755	53200	32950	5705	4785	23250	5085	277500	23850	1560	3380	4910	382500	424500	89900	5670	3205	7205	7620	17450
kz003693	8295000	14200000	4190	2435	4385000	12100	6220000	5835	121500	2385	40300	57600	1405000	3915000	5170000	13725	2210	23850	10450	9565000	4055000	9295000	3070000	132000	11335	3670000	4915000	31100	136450	80250	16550	4205000	7650000	5795000	6960	4710000
kz003838	101200	595500	1455.5	947.5	73000	395	110500	246.5	37400	1128.5	17250	5350	31350	31200	44300	409.5	906	1274	336	82450	12440	184300	86000	6815	1535.5	23600	82800	1795	12155	5220	2990	31100	150500	256450	1765	266000
kz004435	132000	496000	5365000	1448000	57300	916500	173000	355500	7235000	155000	2780000	1629500	135000	140000	352500	776500	29350	186500	221500	48550	99000	317500	53700	3000000	52450	24350	147500	218000	3400000	1965000	493500	22850	131250	62900	234500	1610000
kz004442	185000	879000	3525	1430	174000	693000	417500	457500	1840	1015	72.15	880	105500	164	608000	449500	124150	311000	1783	2230	32400	889000	161000	1860	34950	314500	755000	427	3260	1440	625	3120	1520000	886000	1147500	475000
kz004445	151900	38350	196	130	11800	541.5	58200	925	132	3090	147.5	513.5	8245	87400	72150	122	232	1755	860	120200	48500	64250	54000	1255	995	24700	44600	1330	1884	605	715	62500	123850	63150	9850	27550
kz004449	2380000	3680000	3295	1668	1570000	2045000	1130500	2275000	1155	2480	3315	2380	778500	2110	2005000	1775000	719500	2690000	5195	680	112265	1990000	1135000	2865	320000	1565000	1900000	3530	930	928.5	665	1425	4065000	2850000	2670000	2410000
kz005041	9705	301000	433.5	349.5	108850	1106000	135750	169000	705	292000	245.5	605	35300	40300	65500	456000	18245	80650	4085	61900	36000	173500	83850	2045	28950	60000	90600	176500	2120	6065	2219	21150	209000	296500	362500	46900
Rfa068N	37550	112000	3045	755	25600	93850	66600	66850	939.5	2320	1576.5	2693	17550	3760	93750	67700	19650	58600	4750	21750	7800	128750	30300	1335	7165	49850	128350	6378	2445	2915	2215	15550	247000	114500	167000	72800
Rfa101N	1410000	2545000	34450	6470	307500	5860000	1075000	2690000	34400	1792500	14650	15200	145500	864000	3035000	4140000	126950	449000	42680	1138000	995500	1408500	587500	23260	65300	491500	2560000	2255000	33250	14750	23800	389500	1370000	1290000	4645000	1785000
km1178	240500	1135000	386500	417500	368000	478500	203000	318500	2295000	441500	992500	1545000	148000	246000	364000	654500	84650	341500	974500	390000	169500	663500	161000	1256500	197000	176000	336000	130000	995000	781500	1009000	202000	275500	227000	226000	531000
km1214	1325000	3525000	974	3880	1610000	765000	2930000	1190000	17950	482500	5135	34150	776500	522000	795000	1475000	259500	616500	27405	819500	765500	2840000	1865000	10750	496000	531500	1215000	687000	5405	4910	8220	595000	1470000	1405000	510500	822000
kz000828	1960000	9295000	3915000	4350000	3100000	4245000	1930000	3715000	18200000	4850000	9115000	14050000	2000000	2590000	3895000	7100000	1006500	3905000	8690000	4090000	1870000	6780000	1510000	13150000	1890000	1450000	2895000	1300000	10020000	8060000	9300000	2585000	2165000	1995000	2210000	4275000
kz000832	981000	3025500	15675	29350	952500	1789500	1880000	1041500	41350	1030500	20990	22200	890000	550550	1487500	1340500	456750	866500	18850	712550	607250	1392000	1157500	27450	263750	423200	1450500	502400	27000	26150	13725	695650	773500	1186500	586400	605000
kz000835	118000	290500	1056	1083	99500	59850	163000	113050	4165	35600	3320	739	32400	63850	92050	102150	19950	31950	7420	111100	73500	199000	121000	2244	32900	36100	106850	47450	2805	3315	3140	102750	95450	49350	33050	87450
kz000854	254050	1882500	2004	2055	168200	659000	543500	345000	4790	324500	584	3585	185500	27950	548000	297500	73100	140500	3060	302000	118300	723000	161500	3270	46300	285000	235000	68350	3445	1405	2797.5	148000	261000	299500	144050	227600
kz000925	450000	2905000	249500	665500	552500	715500	494000	855000	10240000	925500	1870000	4140000	938000	301500	955500	1544500	147500	686500	2910000	909000	348500	2005000	191000	5825000	405000	613000	623500	244500	6180000	3325000	3555000	392000	543000	425500	530000	1400000
kz000927	6495000	23700000	18050	19800	7785000	15050000	16050000	13150000	114250	13115000	36900	100950	11435000	2105000	13450000	12400000	2670000	6100000	128250	9915000	6595000	16300000	11900000	54900	2005000	6080000	10010000	4510000	58600	79800	51700	7565000	12800000	18850000	7610000	6520000
kz000928	3655000	15250000	7610	7220	3705000	8065000	8930000	6925000	44300	6775000	13500	51250	6375000	1370000	7020000	6365000	1423000	2785000	59050	4755000	3330000	9995000	5615000	31100	911500	3120000	5700000	2150000	32350	33450	29950	3750000	7445000	10920000	4555000	3890000
kz000930	1905000	7800000	3050000	3200000	2670000	3560000	1790000	2865000	13200000	3550000	7585000	10180000	1430000	1940000	2975000	4630000	693500	2655000	6450000	2810000	1256000	5580000	1100000	9890000	1570000	1195000	2745000	1067500	8125000	6405000	7330000	1794500	2205000	1885000	1900000	3915000
kz000932	10010	41950	19350	17450	15800	21300	9285	17900	96600	18800	37500	61350	6500	12500	15250	24200	3610	17050	37800	14925	6210	21950	6190	52050	5760	7590	12050	6825	39200	34700	36150	10145	10325	12550	8745	18150
kz000935	308000	976500	2455	2191.5	293000	441000	337000	271500	5470	440000	2465	6440	233000	149000	435500	373000	110800	185500	3820	356500	192500	368000	295500	2930	63500	107500	374000	149500	2081	2845	3770	350500	359000	448500	200500	179000
kz000938	54500	131550	57250	140000	96700	77800	59650	132000	400000	111900	431500	403000	99050	2905	105450	226000	11465	71300	370000	27600	29400	196000	27400	697500	43750	39850	30750	3825	250000	223500	299000	22800	19050	20000	14150	152500
kz000945	464500	1255000	3565	7060	365500	222000	698000	433000	24450	148500	7145	11250	155000	292500	386500	411500	67950	136000	22600	447000	292000	859500	484500	11085	121000	144000	467000	207500	15960	15650	11890	513500	347000	207000	132500	363000
kz001978	174000	2535000	81250	228000	257000	428000	286500	406500	4200000	463000	671000	1855000	442500	195500	346500	663500	58050	244000	1023000	433500	134500	1029000	76450	2185000	146500	257500	277000	110700	2500000	1325000	1380000	144500	310000	230000	318500	540500
kz002361	390500	196500	133500	489000	141000	158000	125000	109350	237500	81100	485500	405500	191000	99250	264000	49850	78400	76500	351000	56900	142000	724500	37750	986000	88100	34450	90500	136000	624500	787000	168000	45450	46100	47000	180000	75050
kz002597	684500	2160000	13650	30100	754500	1160000	1185000	808500	17050	1015500	6465	13850	653000	345500	1190500	1126000	302500	694000	13720	964500	549000	1230000	947000	12780	172500	312000	1034000	406000	5615	11750	9740	932000	717500	1131000	480500	472500
kz002605	255000	464500	8060	8180	322500	336000	454000	236500	40900	284000	9105	5595	172000	15350	631500	561500	68000	238500	9210	134900	112000	555000	208000	15970	45100	141000	216500	23750	43200	6460	9180	128700	143800	222500	71250	221500
kz003211	99950	380500	24395	32315	115100	128600	175940	122550	129850	164450	57755	96100	85860	20600	172200	221400	28535	77700	34650	48050	52650	210500	80500	123850	30650	51700	122000	45600	33710	54900	64500	50500	189050	264900	64900	62800
kz003217	598500	2835000	1149000	1335000	965000	1250000	590500	1050000	6585000	1580000	3130000	4745000	601500	788000	1136500	2270000	290000	1113500	2790000	1255500	583500	2040000	439000	4225000	517000	419500	865000	370000	3250000	2440000	2935000	796500	637000	611500	671000	1306500
Rfa072N	869500	2165000	2869.5	1415.5	990000	1450000	1255000	772500	18150	1225500	5765	13105	640500	409000	1405000	1087500	285000	764500	13040	1064000	536000	1195500	1027500	6405	231000	301000	1280000	477000	9530	15750	6875	878000	1050500	1460000	625000	560000
Rfa073N	1229000	4310000	21300	13700	1405000	1895000	1570000	1420000	108250	2095000	34450	42550	918000	440500	2090000	1885000	439000	956000	20145	1800000	796000	1559000	1657500	24150	297000	545500	1525000	737500	63950	26450	27850	1705500	1545000	1940000	994500	768000
Rfa094P	27100	120550	39000	54650	29200	45850	77150	32650	68750	31650	104200	58900	46600	13900	131000	42500	2840	30400	90200	24350	23500	29950	101900	33100	22350	27300	51050	37350	36850	37750	42850	25900	25950	27500	30850	39000
kz000897	1270000	1565000	372000	503500	879500	1825500	1765000	882500	1297000	1247000	308000	758000	792000	280500	1455000	906000	329500	481500	528000	532500	352000	1125000	262500	742500	195500	395500	1272500	563000	1077000	551000	364000	233000	1143500	296500	595500	1176500
kz002233	226500	2335000	10590	6135	73300	18400	528000	3930	11270	3420	9600	6260	145500	72400	372500	4935	2578.5	11300	12765	479600	59550	412000	82550	21700	9405	156550	411200	3375	12130	11425	5740	162300	570500	1247000	22850	799500
km0097	82100	42550	41750	2270	40150	79150	32350	46700	3550	19750	844.5	8235	21350	2325	42700	6125	1825	1920	7430	41950	1318.5	29050	5430	2360	10920	18085	29715	866	10495	2508	19050	15150	23450	54050	13050	106100
km0637	1294500	6430000	1434	1442.5	975500	30065	1475000	3025	33300	9555	44250	22050	1580000	1154500	9520000	6715	587	12650	6460	8070000	3375000	1800000	1230000	90050	6980	2632500	2900000	18750	89450	49600	27450	5930000	2855000	2205000	10500	5415000
km0843	26750000	15400000	11150000	3130000	12250000	21433500	6110000	11125000	6920000	11540000	1735000	20550000	7490000	6636600	18930000	1432000	77900	182000	303500	66950	235050	177000	104800	619500	6100000	3410	11900000	1063100	4974500	362630	2485000	8830000	105050	24850	4255000	2235000
km0849	36850000	24300000	19100000	5845000	20400000	24865000	10530000	18050000	12410000	17835000	3265000	28750000	13310000	11078500	24330000	2895000	152650	322500	576000	122150	432900	329500	216950	1206500	11250000	5160	20000000	1927850	9085500	697650	4685000	15450000	194000	47350	7835000	4230000
kz000157	54350	59900	16600	23000	6110	19990	39040	6020	29500	10790	19850	42600	6160	15425	1065250	16300	3320	6025	8760	13750	2059	11115	11700	36550	3435	6860	24510	4650	53500	12335	12465	27800	2090	3020	11375	27250
kz000159	1515500	2180000	369500	562500	552000	1732500	1001000	257000	727000	617500	614500	2174500	438500	113850	12299500	193000	13950	42500	296500	25800	31650	412500	99850	392000	87200	31100	374500	70900	1724000	143650	772000	381000	33450	17200	141500	465000
kz000422	15700000	15450000	7215000	1609000	8840000	13085000	5360000	8325000	6280000	7180000	2000000	13955000	6100000	4904900	13145000	906000	63750	157500	229650	41700	137350	169000	86150	590500	3420000	2150	6750000	648050	4676500	325420	1770000	3690000	86100	17340	3385000	1945000
kz000424	630500	209500	60450	26000	117000	417550	135000	156400	64200	83450	10750	324500	104650	84880	347300	32110	5790	12700	6145	18520	8800	13600	10285	23240	110000	8168.5	242000	30000	53650	31860	49150	195500	13950	29400	113400	58150
kz000431	4700	51050	2980	5370	23350	29700	25300	4805	31800	20800	49050	21650	14300	15200	166000	45600	2275	7365	3260	14640	8260	45250	37500	60950	3380	6500	24850	21250	54750	45600	8875	33950	18640	29300	35600	38950
kz000434	26850000	15300000	11350000	3275000	12900000	21198000	6255000	11225000	7235000	12030000	1765000	20450000	7800000	6792050	18980000	1500000	81400	175000	341500	71000	237900	178500	120700	633500	6540000	4110	12440000	1116450	5080000	386715	2580000	8955000	103250	25500	4455000	2290000
kz002672	5310000	4935000	1765000	473500	1067500	4358500	2282000	1170000	1485000	1639000	615000	2444000	1525000	584950	12410000	542000	56500	169000	589000	218900	120600	294500	672500	350000	619000	371500	2283000	189000	1539500	216000	1590000	1480000	561000	343000	856500	369000
kz005201	5780	8215	37810	7550	13650	120350	11650	143250	192000	66550	6990	7105	15750	3850	22700	10435	15950	10205	41235	19600	13650	16430	6205	4065	12900	21650	73900	20750	7620	12965	7605	983235	25450	31115	14400	23730
kz005206	106750	26850	72670	124530	86600	22440	58210	78400	39920	39325	28350	59950	42800	113350	23420	81610	141400	14750	58000	3380000	3355000	59500	2660000	22600	89300	2925	75850	148650	84950	128580	99985	10030000	65000	83450	61225	65000
kz005220	606000	1710000	190500	530000	1024500	1717000	1290000	654500	1009000	1460000	320500	362500	466000	152600	1174000	438500	174500	289500	100550	211550	130750	185000	52850	488000	69350	70700	845000	421000	462500	247700	112150	346500	311750	39500	351000	1930000
kz000992	2730	14890	95950	17600	4890	4505	20200	16050	13850	9825	10050	7660	7455	9380	12935	30700	3330	9160	11140	2725	2741.5	5090	19600	6850	6915	6975	2980	7465	26200	15250	9715	2345	15250	3155	8470	6905
kz001006	20450	48600	39750	16150	27650	8795	15050	25700	21950	13675	29150	10785	32250	23750	32150	7820	14800	30950	89750	12125	11520	7865	11580	19700	34700	12475	19800	33185	20650	26250	31050	27200	23100	3535	76700	17300
kz003849	678500	322500	723500	1269500	1371500	508000	703000	700000	502500	456000	854000	983500	587000	888500	742500	715500	887500	248000	731500	1237500	1221000	340500	529000	1017500	967500	146800	1523500	2370500	505500	680000	520000	2591000	578450	247500	601000	595000
kz000175	1445000	1780000	2395000	1645000	558500	1630000	4145000	1495000	1405000	1077500	1340000	1205000	2810000	4230000	997000	2020000	1855000	3000000	1535000	1111000	1172000	5220000	3355000	1260000	2565000	3990000	2325000	1370000	2940000	1219000	1095000	603000	3145000	1204500	2075000	1800000
kz000178	166000	234500	120000	190500	85600	46100	126500	453500	84650	57500	46900	62100	5815000	251000	96100	49350	81750	651500	127000	156500	145000	107950	53150	76600	66100	56900	58350	112850	58150	55750	73200	251500	61500	195000	162500	199500
kz000179	3290000	6530000	4845000	5030000	4965000	2085000	4015000	5030000	6465000	2985000	4600000	3860000	6090000	4765000	6245000	3190000	4980000	6810000	5585000	5010000	5340000	6035000	3205000	5120000	2885000	4000000	3445000	4835000	4555000	4070000	1705000	5215000	2955000	1665000	5450000	4725000
kz000180	746500	613500	715000	598500	580500	642000	508500	608000	578000	621500	594500	553000	664500	701000	540500	456500	658000	434500	594500	593500	620000	537500	613000	608500	727000	523500	752500	566500	675000	705000	721500	635500	658500	728500	527000	549500
kz001009	659000	236000	316000	353500	416000	654000	379500	331000	547500	1000000	429000	446000	314500	488500	515000	700500	435500	206000	508500	246000	420000	392000	419500	583000	311000	393000	278000	513000	218000	152500	590000	345000	425500	258000	150000	455000
kz001013	4660000	5545000	7435000	5125000	1810000	5300000	12900000	4705000	4195000	3345000	4425000	3805000	8810000	12150000	3390000	5975000	6135000	9140000	5075000	3785000	3565000	15500000	10825000	3885000	7955000	12400000	7395000	4625000	9670000	4170000	3835000	2080000	9670000	4195000	6450000	6090000
kz001019	191500	398000	362500	366000	243000	260000	280500	369500	413000	493500	313500	444500	376000	237000	322000	304500	350500	293000	238500	278000	161000	255000	286500	584500	334000	222000	230000	334000	478000	421500	342000	343500	577500	468000	490000	293000
kz001024	8545000	6675000	9935000	16750000	14450000	10275000	7320000	9765000	11350000	11185000	18250000	13700000	12800000	14800000	9490000	10765000	22500000	7610000	8660000	13050000	12850000	5370000	6005000	16150000	15300000	8095000	8550000	13750000	6640000	8635000	8510000	10865000	7745000	6360000	10945000	9985000
kz001033	31600	20550	54350	36450	62250	9845	19750	14900	15650	19445	17800	17350	19385	28725	43150	20600	19600	9165	43700	125500	48150	53950	56900	20180	34050	28550	42600	50350	60700	59250	8672.5	120050	88050	49200	20800	31700
kz001041	444500	145750	180000	217000	273500	223000	255000	178500	308500	249500	283000	336500	215500	331000	386500	230500	209000	213500	277500	251000	208000	221000	443500	245000	477000	183350	362000	186500	214500	329500	403000	196000	266500	456000	258000	337000
kz001706	447500	83250	202000	152000	134000	109050	438500	188500	67400	101850	80300	133000	200500	229500	18350	149000	147900	79850	151000	790000	232000	324000	186000	120400	102500	347000	228500	244000	329000	269000	146500	537000	265000	207200	199000	307000
kz002032	630500	1208000	213000	54500	138200	442750	416150	189500	235500	130950	94400	321500	148500	138025	2978000	35300	16525	21650	46225	18950	14470	33430	65150	55800	61900	18285	189700	34850	130400	23150	225100	240500	15585	37350	114100	110500
kz002217	294500	183500	228500	487000	442500	245000	223000	216000	204000	274500	394500	355000	258000	338000	147500	250000	359000	100950	138500	223500	233000	197500	221000	550000	238500	116000	559000	366500	242000	261000	119850	1087000	161000	167650	193500	354000
kz003004	1310000	470500	78150	351000	302000	300500	340500	311000	655500	432000	122500	1200000	2365000	292000	386500	138500	614000	64800	1925000	138000	92600	587000	74250	942000	264500	60050	274500	75850	432500	630500	879000	168000	162000	73350	771000	809500
kz003305	151450	114000	51550	62800	69000	113150	104350	205600	29900	167300	250800	60350	65700	148100	29650	219350	137000	187350	90600	53450	51800	173500	88400	54800	152150	174000	58950	77550	22400	66450	105500	51450	63100	152000	90250	92050
kz003339	1012000	208500	1032500	6485000	3315000	294500	302500	782500	1173000	443000	1835000	905000	1287500	284000	49350	1125000	1195000	186500	792000	2485000	2655000	241000	831500	2185000	552500	141000	1320000	1304000	586500	976500	707000	1117000	949500	229000	701500	911000
kz003695	1500000	2185000	2460000	2150000	1655000	2460000	2735000	1425000	2640000	2055000	2320000	2090000	2410000	2360000	2155000	2330000	2500000	2755000	1905000	1135000	1510500	2215000	3210000	2130000	1670000	3565000	1430000	2085000	2715000	192000	1820000	578000	1965000	1160000	1885000	1815000
kz003852	797500	909500	1013000	755500	899500	1045500	1109000	1052500	818000	869500	899000	759500	881500	822000	924000	953000	1030000	924500	898000	823000	940000	1067500	976000	855500	760500	889500	911500	898500	939500	940000	896500	992500	799000	875000	879500	1085000
kz003856	48000	144500	253500	13400	37950	49350	78450	17800	36600	66050	98800	75600	34500	69400	58050	69950	58700	41450	35200	178000	11050	76600	26150	47000	73100	146000	20850	16100	80900	53800	37450	72050	24100	88550	251000	156000
kz003858	1503000	1185500	946500	1076000	871000	492300	539500	1002000	1325500	1217500	1072500	1075000	942500	932500	788000	846500	910500	213700	775000	1166500	1105500	227350	549200	1256000	940500	175600	1063500	1088500	859350	1111000	734500	1542500	819500	485050	865000	642500
kz004013	1162500	1675000	714500	944500	183500	1193000	1165500	1321000	1036500	863500	820500	1025500	964500	947500	1151500	895000	1049500	1135000	472000	1217000	577500	532500	551000	792000	587500	862000	1280000	1016500	298000	173000	754000	715500	700500	582000	1046500	1355000
kz004015	2680000	2755000	660500	2145000	2980000	2575000	1420000	1655000	4775000	1875000	1935000	2535000	1935000	778000	2220000	1751000	694000	1385000	2370000	863500	561500	1880000	1173500	2330000	1360000	1510000	1895000	891000	3115000	2475000	2075000	220500	4685000	2335000	2080000	2765000
kz004016	21700	369400	3025000	122900	117000	44000	492500	18695	158050	198050	607000	445000	11410	16600	1121500	462500	90850	21250	412050	1670000	32100	421000	7275	160500	95550	962000	44650	68700	320000	216350	448000	585000	557000	1175000	2275000	488500
kz004730	49850	866500	74000	236500	14485	28650	12545	168650	428500	59700	109400	86550	53960	16900	1285000	22510	47455	9635	621700	50450	20850	80900	18650	435000	66450	132150	1346.5	15050	57300	18223	38295	18400	5500	67750	44550	790500
kz004731	2123500	6180000	3495000	1560000	3175000	329500	612000	6415000	10195000	811000	901000	1985000	409500	591500	21900000	956500	8005000	630500	14270000	334000	1422500	6585000	844000	16950000	995500	9575000	374000	1091000	1965000	582000	2524000	839500	97650	2870000	736500	7515000
kz004789	399500	158350	91800	16875	47900	1058900	82750	28700	57000	154450	12240	236300	60400	48705	742050	38500	6460	4940	26350	7335	7725	15200	12850	8925	22450	12365	129250	12485	61350	8755	79000	201500	1063	3375	24950	72600
Rfa003P	2545000	5630000	2660000	2565000	3035000	6675000	3975000	2985000	4370000	4630000	3645000	4565000	14650000	1795000	6020000	2385000	2580000	2780000	8280000	3645000	5910000	9045000	3035000	4810000	6825000	2455000	5465000	2235000	9690000	7835000	10550000	7660000	1525000	1662500	6010000	4310000
Rfa037N	176450	214000	160550	213000	265000	192000	147000	191500	87150	128150	223000	124500	146500	196500	349000	166500	71850	147000	198500	1420	5085	90900	264500	254000	139500	144000	128850	211000	236000	227500	289500	3386.5	134050	57550	104500	147000
Rfa038N	1190000	2170000	857500	1441500	4055000	1980000	941000	1674000	1354500	1403000	2550000	1357500	1487500	1214500	1179500	1829000	713500	2005000	1759000	13365	47820	887000	2075000	3925000	1900000	1315500	595000	1250000	2550000	2938500	2535000	34495	933500	913000	1177000	2010000
Rfa039N	1120000	1596500	1241000	1715000	1725000	1308000	595000	1594000	803000	924000	1343000	861000	1760000	1231000	1104000	1755000	495000	1275000	1390000	6270	25850	744000	1563500	1485000	1122000	1270000	622000	1235500	1383000	1280000	2185000	2335	1106500	488000	1037000	944500
Rfa041N	1003	2719.5	588	479	4830	852.5	1800	464.5	896	364.5	2375	1955	904	1142	1218.5	689	512.5	620.5	720	8180	19785	2043	1316.5	1834.5	1130	2462.5	553	532.5	1083	1360	2915.5	4270	943	978	1289.5	1103.5
Rfa042N	14514.5	19620	7453.5	1695	16960	7400	9645	6425	9160	2809.5	64950	10825	6195	3835	8100	5755	7555	1516.5	2445	342.5	1639	18900	5945	33100	8515	8935	3867	2455	9400	9500	8323.5	696	3345	8835	13325	7555
Rfa044N	1422.5	904	457	255.5	1805	484	886.5	651.5	648	261.5	4890	2630	408.5	710	1118	279	480.5	609.5	482.5	9420	13150	536	515.5	1795.5	657	1132	376	413.5	820.5	1470	993.5	10215	476	588.5	957	730
Rfa046N	660000	1146500	563500	679000	2460000	1066000	436000	1136500	685500	853000	1416500	773500	934500	687000	636000	1125500	328500	1105500	863500	7525	25130	374500	1017500	2360000	986000	844500	294500	717000	1526500	1696000	1458500	17837.2	530500	424000	670000	1175500
Rfa047N	395500	661500	339500	629000	1071500	632000	333000	674000	445500	516500	980500	327500	579000	395000	379500	883000	229500	690000	483500	5885	14180	228950	746500	1353500	603500	571000	163000	410500	999500	931000	840000	9468.5	290500	269350	369500	768500
Rfa050N	127150	80800	136850	675500	880000	26100	19050	161400	175650	49100	270800	113700	163300	45200	73700	146500	139250	9565	148150	83300	169950	18280	78900	383500	123550	23240	161400	90100	48350	37650	72000	59150	50700	7350	80250	13215
Rfa051N	29900	20800	47000	23850	32400	16550	28000	35450	21100	8245	64900	61000	16350	34600	72450	39200	106000	8230	18850	800	792.5	74100	38200	52950	26200	56100	25140	35800	14170	20750	39100	929.5	74850	22750	54250	20450
Rfa052N	369	270.5	160	362	369	555.5	341.5	193	163.5	145	629	381	470.5	325	460	243	271	415.5	546.5	951	396.5	698.5	359	904	341	312	261	634	469	317.5	404	190	622.5	841	370	191.5
Rfa053N	4130	1100	1119.5	1480	518.5	1085	1955	1940	1086.65	630	3635	6060	1603.5	2361	15185	1983	971	1337	945.5	37800	60400	1910	3600	483.5	2985	582	1238	2735	1685	4170	2430	7035	1178	1403	920.5	559.5
Rfa054N	5490	1890	2940	3590	8145	1410	1555	1620	2650	2425	2630	3675	3060	2640	4240	718.5	1684.5	3140.5	2394	24300	45000	1373	3205	8800	3725	973	557	1700	2380	3805	2875	11305	1510	1410.5	1157.5	3570
Rfa055N	2360	12375	1018.5	2080	2435	5210	5220	2945	3290	3105	5925	3440	3540	1230	1665	4220	2775	2450	1670.5	1700	1004.5	5625	2415	4995	2220	2635	5185	1109.5	4030	3130	955	514	3760	2172	2975	1815
Rfa104N	1645.5	1290	673.5	476.5	1935	767.5	459	1394.5	244.5	353.5	635	1890	279	4005	4520	1748.5	420	1050.5	212.6	50600	31700	1118.5	1620	2255	943.5	413.5	507.5	1199	922.5	838.5	1571	71650	429.5	536.5	2280	406
km1035	166500	150000	123000	52650	65700	89250	183500	57650	71400	200500	18200	68150	180000	228000	136000	146600	243500	349000	129500	141000	60900	449000	75100	55000	74950	249500	217000	88650	133000	103150	227000	271500	103250	216000	503500	866500
km1038	6180000	9245000	7500000	18200000	10155000	10700000	4650000	17100000	10800000	5375000	5850000	14350000	7335000	16450000	7655000	3605000	6480000	6285000	7325000	10045000	15900000	5185000	4885000	11600000	19100000	8640000	14850000	12300000	9385000	9935000	7440000	24600000	4005000	5645000	4430000	23200000
km1041	4850000	41000000	10240000	25550000	16900000	39250000	19900000	29400000	16500000	17750000	16950000	18250000	15950000	13900000	43350000	13870000	17600000	25650000	19450000	5355000	5265000	9995000	10140000	17800000	13850000	8425000	16385000	7520000	14200000	8870000	28050000	15600000	22900000	19540000	8915000	32150000
kz000223	160000	159000	167000	294500	294000	89950	164500	420500	294000	64100	219500	227500	121550	311000	89250	182000	167000	120500	143000	371000	376500	117000	174650	436500	222000	155000	246000	307500	246000	171850	112000	467500	117900	86700	120000	400000
kz000224	65350	90950	54900	42600	87700	39750	100200	46600	47800	38500	30000	65000	133650	58050	70300	64150	40600	98400	85050	58300	55550	192500	76450	58800	43000	171500	51600	65600	220000	100050	93150	90150	55600	57650	170000	212500
kz001055	468000	350000	297500	131500	167500	221000	469000	125500	195000	514500	51200	184000	507000	606000	340000	385000	616000	921000	322500	338000	155500	1130000	189000	133000	190000	619000	574000	242000	334500	264000	582000	643500	279000	568500	1245000	2185000
kz001056	37650	74250	28900	16750	27200	30600	47600	36400	20000	48700	14355	33000	66900	40600	48400	19150	28350	61000	75850	49300	22500	42550	34900	35550	35100	134500	43850	32250	88200	65850	124000	60700	21350	47200	138500	168000
kz001057	158750	180500	250750	17330	61150	55700	169500	36375	59600	174000	21045	162400	86610	31205	146500	126500	52750	78250	235000	130900	64700	557500	66600	50150	71750	556500	69350	53600	350000	224000	486500	204000	132050	251000	529000	570500
kz001058	2450000	1300000	2170000	7320000	4070000	1165000	1335500	6100000	3850000	1390000	1870000	5930000	2130000	11500000	921000	1345000	3165000	1269500	1797500	7360000	11260000	2285000	4280000	3370000	6960000	2260000	6505000	6265000	4170000	5005000	965000	16950000	1205000	1445000	1730000	6400000
kz001059	9120000	21800000	8370000	5415000	8330000	8625000	20300000	5755000	6260000	8375000	3085000	13350000	20450000	8005000	20950000	7115000	8440000	13250000	17000000	5290000	5585000	25850000	11665000	8215000	7465000	24200000	12050000	6390000	19900000	13900000	23550000	12700000	10865000	9020000	20300000	26300000
kz001060	9400000	22100000	8440000	5505000	8475000	8615000	20300000	5760000	6300000	8455000	3100000	13550000	20700000	8200000	21100000	7430000	8565000	13650000	17300000	5280000	5635000	26050000	12075000	8200000	7600000	24450000	12100000	6370000	20400000	14160000	23850000	13050000	10600000	9270000	20450000	27050000
kz001061	1151500	1075000	861500	375000	574500	482500	1465000	320500	381500	582500	311000	770500	982500	761500	888500	618000	285000	836000	1105000	708000	502000	2275000	1175000	540500	485000	3700000	744000	557500	2350000	1421000	2140000	1036500	522500	789000	1325000	3390000
kz001062	2500000	1530000	2515000	3385000	2945000	1044000	2375000	3945000	2705000	866500	2705000	2170000	1144000	5395000	947500	2480000	2315000	1380000	2100000	7290000	5965000	2700000	3655000	2630000	3900000	4895000	3680000	5385000	3765000	2970000	2010000	8105000	2570000	2015000	2670000	4530000
kz001064	6230000	8265000	5830000	3340000	3290000	2790000	8370000	2387500	2410000	3610000	2292000	4075000	8860000	5795000	11095000	3620000	2490000	8980000	7505000	3680000	4025000	9695000	5320000	3490000	2700000	14680000	4885000	4745000	11405000	8295000	14780000	4360000	4190000	5300000	7905000	14920000
kz001065	7195000	9510000	6840000	3975000	3870000	3315000	9605000	2764000	2930000	4315000	2684500	4660000	10270000	6710000	12735000	4215000	2943500	10450000	8500000	4430000	4655000	11145000	6245000	3860000	3100000	16450000	5665000	5725000	13190000	9845000	16745000	4885000	5035000	6070000	9325000	17200000
kz002368	241000	164500	110500	48900	85450	69600	195500	73200	66600	132000	36700	114650	193500	100400	205500	90950	71650	161000	162500	142000	94150	424500	158500	82450	129400	565000	155500	114500	403500	279000	407000	210500	70800	185500	403000	537500
kz002370	6980000	10035000	7965000	19050000	11000000	11850000	4930000	18000000	11800000	6015000	6385000	15500000	7530000	17500000	8030000	3920000	7070000	6935000	8015000	10970000	17200000	5620000	5290000	12450000	19400000	9155000	15950000	13700000	10205000	10720000	8070000	25600000	4435000	6155000	4965000	24200000
kz002371	565000	610000	1047500	1290000	1114000	381500	870500	1470000	1145000	338500	1215000	1485000	467000	999500	417000	614500	461000	386000	890000	1400000	1560000	841000	916500	1405000	849000	1835000	694500	763500	1780000	1025000	805500	3175000	562500	935000	701500	1555000
kz002374	2380000	16650000	2840000	1875000	3430000	9600000	6240000	2585000	2085000	4780000	1450000	5840000	11115000	2815000	20700000	3150000	3330000	12850000	8770000	1245000	1718500	12000000	3650000	3270000	2205000	7950000	3400000	1715000	9575000	6635000	15050000	3850000	4345000	7255000	6000000	23300000
kz002376	35050	195500	202000	53200	58000	32550	75450	170500	85700	49600	84500	101000	41050	102950	62700	56950	132100	62750	99150	153500	87400	195500	74000	113500	75800	231000	69950	95800	127000	50550	44950	186000	47250	118100	52150	75450
kz004018	1650000	1155000	421000	4520000	497500	453500	1460000	2015000	1028500	135000	1055000	863500	1122500	1637500	377000	422000	3085000	893500	1647000	2280000	4070000	2780000	412000	6835000	2465000	1690000	1715000	3730000	415000	741000	96100	7455000	206500	397000	1268500	3855000
kz004549	3795000	6915000	5950000	7775000	7480000	5360000	5330000	9560000	8500000	3815000	7210000	8620000	4340000	7805000	5675000	6390000	6575000	3750000	5875000	6395000	7015000	4705000	4455000	8225000	7435000	4425000	6465000	7790000	6430000	4695000	5110000	9460000	4800000	4535000	4740000	9430000
kz000227	734500	819500	638500	420500	418500	305000	1188500	237500	229500	497000	257000	442000	986000	906500	1191000	408500	250900	1362000	908000	379000	428000	1068500	786000	229000	387500	1835000	885000	546500	1643500	965000	2040000	573500	521000	522500	1160000	1595000
kz001066	146000	56400	61050	39350	54750	68800	178500	24600	37350	141000	7510	45000	184000	216500	121000	93450	166700	232500	91100	75650	41150	191500	81650	21250	52850	122000	193500	68150	78100	59400	205000	206000	87800	120900	280500	455000
kz001067	10330000	17750000	7175000	5610000	9535000	8935000	20950000	5155000	5470000	9235000	2825000	12400000	20250000	9885000	21250000	8205000	7550000	14850000	16000000	5640000	5005000	21750000	15350000	5090000	8940000	20550000	16750000	6220000	21050000	13890000	22800000	13800000	12015000	8130000	20250000	23750000
kz001068	10165000	17800000	7165000	5470000	9625000	8580000	20950000	4850000	5355000	9180000	2800000	12100000	20200000	9535000	21150000	7995000	7260000	14450000	16100000	5430000	4980000	21600000	15250000	4955000	8735000	20350000	16100000	5970000	20800000	14090000	22850000	13500000	11660000	7885000	20100000	23750000
kz001069	289500	250500	225500	391000	365000	179500	175000	351500	327500	166000	373500	374000	226500	377000	287000	239500	362000	137000	231000	261500	308000	198000	200500	284000	294500	195500	255000	363500	252000	232000	255000	514000	160000	220500	154000	451000
kz001070	4785000	8100000	3935000	2720000	5265000	5520000	9235000	3350000	3145000	4480000	1930000	6360000	11200000	4925000	11850000	5190000	3850000	8330000	8130000	3165000	2405000	10800000	7425000	2600000	3925000	8965000	5955000	3590000	11200000	7435000	11500000	6205000	5875000	5885000	9910000	11850000
kz001071	550000	2185000	633500	481000	889500	1625000	1565000	526500	392500	926500	188000	1245000	2655000	835500	3940000	549500	533000	2545000	1745000	293500	317500	2330000	1276500	388500	607500	1405000	1043000	347500	2510000	1411000	3280000	982500	1102500	945500	1505000	4435000
kz002386	140000	58150	60350	38250	56600	73150	176500	25800	38900	156500	10165	48200	187000	220500	123000	98000	153700	259500	91500	84400	37450	181000	74600	23650	57800	124500	191500	64800	84700	64700	209000	196000	92900	133450	274500	467000
kz002389	65700	36950	24850	13500	25950	21500	66350	20200	15250	41250	9475	31300	52550	29150	51200	25650	17980	35600	43150	34450	20700	85600	54450	17350	39550	119000	50200	27150	112300	63600	115000	72300	25050	43500	105400	146000
kz002390	65900	35400	24300	11575	26700	20100	64950	16700	13240	31600	8180	26800	49450	24350	53950	28600	18750	36150	39900	35400	21210	82450	59950	13900	38200	117500	53400	28750	116550	64100	112500	74250	23100	45350	104650	151000
kz002392	384000	279500	282000	827500	416500	317500	129600	520000	312000	184500	180500	591500	316000	778500	374000	119750	216500	219500	282000	341500	749500	194500	202500	332000	628000	323500	532000	487500	429500	440500	364500	1170000	129700	253500	149500	999000
kz002393	239000	372500	136000	165000	184500	315500	268500	119500	65450	145500	23350	323500	792500	294000	920000	106100	120300	457500	400000	70700	81850	581000	177600	65700	203500	487000	350500	84900	505500	421000	641000	377000	198000	221500	340500	1655000
kz002396	338500	237000	212500	102900	173500	120400	418500	88350	93800	195000	82350	178500	264500	263500	239000	181350	80900	251000	273000	205000	115400	476500	406500	97500	145000	816000	287000	141500	694500	365500	608500	329000	163500	192500	409500	897500
kz002397	66750	20300	9845	150000	15350	11240	26650	42450	22750	4695	27200	19700	39750	39200	14500	10195	80600	21050	36100	44350	89650	49150	13315	126250	55350	34400	38350	95500	9735	24300	2980	210000	3940	13815	21600	105550
kz002398	2090000	1395000	744000	513500	1034500	854500	2465000	761000	519000	758500	322500	1088000	2755000	2080000	1765000	982500	778000	1590000	1580000	1510000	1100500	3655000	3120000	452000	787000	4970000	1980000	1139500	3735000	2340000	2525000	2195000	1130500	1117000	2440000	4430000
kz002399	10430000	2830000	5600000	10730000	6310000	2170000	4030000	8255000	5830000	2105000	8395000	5585000	3855000	15150000	2655000	4745000	6060000	3430000	4240000	15950000	16250000	5450000	11165000	5090000	7440000	12400000	8945000	14100000	9055000	7915000	5250000	20850000	4295000	5205000	4300000	12250000
km1110	51200	45200	54150	31500	56500	52750	8655	28400	49900	47950	139000	23950	48700	70050	51550	24550	93050	71600	64550	37450	41150	25850	43550	60650	49200	27500	33550	46200	33200	38100	35600	62650	33450	29500	48150	55250
kz000028	3110000	1125000	1900000	1895000	2010000	744500	1300000	6505000	3295000	2640000	17700000	3810000	890000	1765000	2745000	754500	2110000	1380000	1495000	1865000	1605000	2180000	2210000	3700000	1965000	1110000	659500	1695000	2400000	449500	2500000	1660000	806500	707500	790000	3950000
kz000030	8610000	10560000	3755000	1440000	797500	16440000	3125000	6315000	21800000	4020000	32800000	6820000	1520000	2945000	6695000	4420000	18000000	1370000	4820000	11450000	3260000	6975000	5615000	4530000	3345000	6705000	3745000	8350000	14755000	2690000	1925000	40550000	6910000	13945000	6810000	19650000
kz000036	9135000	70550	50000	10615000	100450	99250	8770000	45700	75500	60700	5520000	11690000	21765000	3635000	11990000	5810000	2885000	209000	4721500	14450000	1344250	19350000	9265000	80300	12000000	330500	7585000	711900	23300000	15150000	45650	11515000	3210000	3865000	9365000	6935000
kz000037	1430000	390000	11080	466500	19050	29200	1460000	19475	49900	5030	6905000	1033000	2610000	343500	2295000	549000	646000	19000	544750	2525000	1542000	4065000	1272000	10525	3400000	34700	1161000	272750	2690000	1119000	5175	1007500	363000	245000	890000	1715000
kz000044	6425	63300	11630	11550	15555	47050	6135	22300	573000	25500	262000	9360	24335	24450	15380	14300	27300	8235	18570	34400	69050	72500	9755	84650	93850	37300	9765	59300	217300	50650	18150	156500	41150	24550	20000	71750
kz000229	5920000	6155000	8535000	7485000	9435000	10600000	7680000	5095000	6915000	7115000	11300000	6935000	8800000	6855000	5470000	7855000	14000000	8310000	7200000	5815000	5465000	9175000	9210000	6480000	7485000	15750000	3740000	9070000	6560000	2150000	7400000	3025000	6350000	4370000	4810000	7805000
kz000232	2295000	3890000	3210000	6035000	1660000	2080000	2085000	2440000	3235000	3920000	2695000	2970000	3370000	2670000	3405000	2415000	2220000	3130000	2615000	4570000	3470000	1625000	3560000	3810000	4130000	3095000	4295000	2665000	2445000	5545000	3540000	2945000	4750000	4565000	4505000	2570000
kz000276	69800	14435	26650	91400	21600	37100	50200	11300	31250	35950	26635	64850	57250	50900	43400	71450	16700	29250	30400	63250	23410	31600	77900	51350	31500	35100	119500	25500	76950	31400	43700	117000	20250	30700	111550	86150
kz000283	2295000	4395000	5675000	5075000	4160000	6490000	6820000	3060000	4575000	3585000	5270000	4585000	4660000	4475000	5540000	5280000	5180000	9415000	6490000	3450000	3380000	4980000	9510000	3145000	2810000	10930000	2554000	4905000	4830000	831500	6190000	2565000	4060000	3805000	4130000	3460000
kz000444	315500	863500	626500	144000	679000	242500	375500	1054000	612500	450500	1970000	561500	610000	387500	400000	499000	305000	597500	727500	435000	415500	314000	719500	545500	726000	862000	387500	466000	610000	804000	613000	482500	229000	548000	591000	947500
kz000446	20200000	20350000	20450000	18350000	17700000	21250000	18400000	17050000	17900000	19250000	18200000	19700000	19350000	19200000	18150000	16650000	19350000	16650000	19250000	18000000	19400000	16950000	19500000	17700000	21250000	17850000	21200000	17950000	18850000	19450000	20050000	17950000	19350000	19600000	17300000	17200000
kz000447	5473000	8470500	3400900	2153100	5066350	2407500	4227000	2978250	5291550	6729200	5675500	7271350	5822500	1028400	2037500	2362500	1228350	5648700	3717500	2639500	3327250	11438500	3230000	8137150	4148050	10155500	6165000	1807450	12485000	5135550	5388450	3143450	3823250	7111500	3523750	4786500
kz000449	246000	4340000	9670000	273000	7995000	3635000	389000	5590000	6290000	7070000	250500	524500	1635000	79650	566500	277500	115000	10240000	9605000	384500	893500	1805000	277500	6115000	810500	27000000	754500	1155500	2437000	829000	4600000	329500	115500	304000	551000	615000
kz000451	5780000	8520000	219500	2350000	824500	9615000	2230000	1175000	4175000	336500	2255000	386500	204050	156500	3490000	2045000	1320000	118900	118000	774000	201500	3765000	96650	6350000	2450000	679000	1383000	685000	5991500	223500	252000	186750	3785000	1000000	940500	8415000
kz000454	90150	3010000	654500	108750	639000	505000	116500	833000	9955000	742000	769500	47350	92750	168000	529500	40050	178500	568000	493350	292000	1100000	341500	53450	3095000	553500	1420000	131500	1079000	2286000	98600	837500	2150000	47450	46800	175000	1029000
kz000455	765000	5805000	409500	249500	230500	304500	168000	746500	9685000	355500	3465000	89700	112050	2625000	674500	254350	3220000	168000	376500	3710000	3010000	981500	160500	1780000	2220000	512000	190650	3223000	1369000	164700	2005000	3640000	292500	356500	187000	2200000
kz000456	1467000	17250000	580500	2245000	1050000	567500	569500	5045000	10795000	2125000	2640000	2385000	1356000	1001000	15750000	861500	531600	710000	6944500	340000	899000	1755000	607500	6645000	681500	5265000	215550	638500	952500	382800	2503000	376000	181000	1948000	1205000	18700000
kz000458	197000	9730000	109300	37450	134600	180000	79800	148500	4975000	57250	1970000	12850	56700	40250	540500	8945	68500	289500	50950	21600	1850000	30450	7825	642500	242000	175500	49900	885500	127100	46750	2140000	83800	103000	34350	194000	337500
kz000459	1535000	25000000	987000	8070000	2285000	2755000	2220000	10500000	12090000	1475500	6430000	2410000	2140000	1675000	8495000	356500	5280000	3060000	2201500	296000	6450000	31100000	484000	32250000	6055000	2925000	1203000	2038500	968500	759000	3822000	2820000	304500	1965000	2945000	17150000
kz000460	2990000	3330000	656500	1555000	1060000	1790000	1445000	562500	1064500	2130000	1043000	1945000	2215000	551000	910500	1445000	537500	1185000	2420000	681500	1475000	3890000	1065500	1520000	992500	1340000	3040000	543500	2595000	1335000	3000000	1003000	1127000	1548000	1305000	1220000
kz000463	46400	73900	10130	24950	11510	13100	50400	12385	5940	7940	8315	55850	53700	20955	147000	19250	82855	42850	53100	19950	4205	305500	35800	18900	3270	43550	8190	20300	224500	132000	183500	16500	49400	103300	74600	244000
kz001096	5095000	5415000	2185000	2345000	4035000	2540000	5170000	2685000	3735000	2650000	3450000	3915000	4785000	3725000	4505000	2715000	3155000	4130000	4165000	3645000	1930000	3425000	4295000	4220000	2485000	4155000	2570000	3240000	4260000	3230000	4185000	2815000	4065000	5680000	4390000	2925000
kz001097	748500	663500	677500	646500	671000	627500	538000	699000	636000	587500	592500	520500	719500	539500	616000	476000	583000	516000	591500	513500	594500	607500	517000	521500	557000	553000	688500	640000	703500	575000	471000	451500	466500	528500	475000	476500
kz001098	532500	1036500	120500	341000	309000	231000	510000	308000	75350	173500	123500	524500	604000	271000	1145000	133500	590500	257500	317500	101300	192850	1210000	186150	212000	98600	540500	172500	160000	973500	589000	827000	150500	318000	277500	308000	797500
kz001101	33150	53100	98150	10480	15900	47350	145000	21650	28150	145000	4710	23335	50650	16760	249500	57100	16500	14850	21150	93500	17350	198000	14895	62250	70150	33850	19150	19750	118950	54000	60850	119900	112200	178000	121650	93550
kz001108	144500	223000	69350	114400	245000	140500	193000	163500	170000	202500	465000	131000	107500	163050	177350	144450	221000	159150	185200	176500	97900	158450	203100	146750	88950	90850	181650	177750	166950	281950	199800	160300	311000	280000	156800	292500
kz001112	510000	1535000	819500	909500	664000	655500	632500	791500	1257000	597500	1555000	648500	724000	625500	816000	518500	1330000	761500	756500	378000	937000	805500	1023000	1345000	620500	1164000	436000	916000	739500	300500	620000	858000	394000	730500	416000	1041500
kz001113	4990	16550	13550	13105	7270	18500	19600	13500	9480	13200	7765	21100	13140	40750	4215	12490	28500	8590	17500	11850	4630	24100	18400	11600	15250	11210	15620	8775	17915	18050	22750	24400	17500	15900	13050	17450
kz001120	1340000	708500	6830	4625	55550	5580000	237000	466000	6510	1441000	4145	3150	36950	40050	1555000	167000	69550	114550	1470	179900	46400	181350	35150	3130	11805	192750	2715000	29650	7525	6040	1455	93850	998000	2140500	1411000	1150000
kz001198	95600	203500	227000	226500	175000	282000	293500	149500	184500	153000	225000	172500	203500	168550	219500	235500	214500	386000	268000	169000	151500	222500	429500	150500	145000	436500	108200	225000	228500	44100	268000	133000	208500	175500	201000	140000
kz001200	460500	276000	109200	222000	273000	2125000	162550	132000	1024000	214500	16150000	13250000	5300000	220500	90450	27450	650500	252000	244800	82300	251500	311000	517000	283500	213000	276000	41050	423000	148750	66100	53300	110400	65350	510000	317500	128500
kz001205	1725000	8575000	284000	1770000	1043500	4710000	1605000	1930000	2160000	1210000	1090500	5255000	6185000	2190000	1000000	101850	3285000	930000	251000	451500	5200000	54600000	1019000	5435000	3150000	1590000	1516000	2300000	554500	275000	317500	2210000	401500	1499000	4620000	2805000
kz001596	10305	134500	14700	38550	2735	3423.5	2900	22095	80550	7290	19750	17455	7305	2435	221500	6105.5	8250	2665	103620	9500	2265	13870	2195	72850	10075	20400	775.5	2775	8390	6730	8308	3590	2900	12950	8585	125200
kz002419	442450	2063500	423500	367000	632500	1187500	916500	466500	362500	656500	186100	758500	1714500	367000	2920000	293000	474350	1861500	1438500	151900	313850	1400500	388000	504500	297500	1017000	599850	254850	1291500	1227500	1855000	504500	830000	543500	706500	3207000
kz003046	4435000	11665000	14550000	17450000	9040000	21100000	19950000	6685000	11680000	8435000	14770000	7125000	10950000	6115000	13085000	18020000	11100000	33050000	17200000	8680000	5980000	11310000	36900000	7115000	6600000	33800000	2795000	14250000	15195000	1529500	16350000	6265000	11435000	15565000	9795000	9140000
kz003261	926000	2462000	1008500	1378500	573000	2830000	2374500	1157000	1753500	811500	1495500	3240000	1406000	1194000	3140000	1074500	9725500	1606500	2172000	1176000	1317000	2535000	764500	1976000	1306500	1916500	3855000	1787500	1096000	917500	1129500	2667000	1438500	6206000	2343500	5365000
kz003513	14900	27250	22300	14400	26550	24200	12450	24250	14400	6790	27350	11490	22850	28550	32950	20360	96400	45350	27000	18950	29650	19400	24350	53250	24450	33050	23150	23450	8970	9330	21050	36350	6335	21400	15300	23150
kz003915	232500	3220000	802500	334500	534000	376000	1003000	442500	864000	1100500	1218000	1162500	531500	405500	413000	677000	242000	466000	1100500	401500	262000	4330000	463000	1385000	388500	847500	262500	189500	1605000	725500	925500	232500	504500	1179000	2150000	896500
kz003916	129000	204500	269500	130500	395000	548000	341000	422000	1149000	497000	1015000	886000	816000	99350	314500	144500	404000	490000	634000	338500	208500	924500	333000	848500	734500	585500	225500	353000	1760000	770500	332500	630500	251000	268500	639500	1425000
kz003918	357000	1140000	357500	302500	511000	708500	646500	498500	814000	446000	712500	713500	817000	182500	807500	447000	400500	580500	884000	428000	349000	1330000	439000	1174500	511000	447500	580500	132500	1192000	512000	631500	455000	390500	585500	916000	855500
kz003920	22700	179500	63350	21900	16300	24050	8905	23550	189000	19450	64600	23300	31450	49000	85450	19380	9090	50200	54950	28900	72650	53850	18350	50760	6060	35300	4465	128000	17700	14550	46100	48650	10260	34200	11280	309000
kz003923	89100	44950	128500	86750	58750	562000	55500	271000	12350	192250	494500	1683000	73850	133000	57400	24000	42550	308000	390000	222000	63200	117350	57100	460500	187000	67600	58200	1174000	15200	4290	6885	547000	346000	44550	20950	2385000
kz003925	5455000	296500	26400	6425000	74900	220500	12605000	49750	130000	52200	7025000	13635000	27550000	1276500	10840000	7925000	1870000	361000	10359000	5095000	1867200	28300000	10525000	123300	16800000	196000	13240000	1667750	19300000	11400000	44600	2975000	3415000	6045000	13395000	9620000
kz003930	574500	6165000	221000	568500	634500	489000	357500	1269000	6660000	488500	104750	1114000	472000	366400	6765000	705000	86500	33550	1269500	72200	220000	552500	7940	6040000	273000	531250	60800	221000	176500	75200	438000	162000	20200	37800	57900	6235000
kz003936	429000	686500	57450	310500	18400	55100	116350	435000	2794500	68750	303000	103400	539000	322000	285000	62130	153850	407500	547600	158500	390500	224000	230950	1580000	282500	784000	23825	82900	52150	42500	847600	245500	19235	1083200	42950	1398000
kz004021	6205000	6380000	9145000	8295000	10260000	11400000	8320000	5400000	7175000	7055000	12100000	7325000	9575000	7250000	6105000	8525000	15000000	8845000	7515000	6080000	5610000	9635000	9700000	6505000	7585000	16000000	3920000	9455000	6895000	2145000	7850000	3015000	6710000	4745000	5310000	8310000
kz004035	8040000	12700000	15950000	14650000	12350000	18500000	18350000	8945000	12950000	10700000	14500000	12120000	12555000	11610000	14650000	14600000	14120000	22450000	16700000	9790000	9755000	13950000	24350000	9100000	8290000	24950000	7060000	13500000	13550000	2935000	15700000	7495000	11500000	11550000	11630000	10055000
kz004039	84950	1425000	5250000	60450	311000	1153500	5365000	46600	394500	2115000	19850	565500	22850	32500	5395000	675500	185500	106600	1015500	1335500	17350	5135000	93600	628500	736500	1832500	119450	7355	6695000	2600000	857500	840500	1099000	1950000	15100000	4155000
kz004041	74800	555000	1650000	9365	197000	567500	760000	28800	124550	582000	8125	376500	9335	8855	642000	307000	63550	70550	434500	700000	4760	1220000	81300	355000	368500	790500	49750	3600	1305000	816500	347500	498500	504000	857500	1255000	1089000
kz004044	17300000	32750000	51600000	2815000	27150000	32850000	44450000	10500000	21050000	41150000	4110000	39350000	4865000	2575000	43850000	39100000	11950000	20400000	35350000	46350000	2875000	48200000	11350000	31450000	33250000	48400000	15265000	2085000	52500000	46850000	47650000	45350000	45750000	51100000	49450000	52900000
kz004045	112500	470500	1425000	14485	301500	465500	675500	50550	178500	727500	13765	485000	18500	14025	777000	509500	71850	125200	408500	854500	13150	955000	83200	402000	355000	708500	94350	8395	1017500	676000	589500	608500	616000	914500	970500	987000
kz004046	2770000	10890000	27300000	298500	6840000	11000000	14750000	1130000	4835000	16400000	337000	10950000	449500	317500	17650000	11350000	1720000	2930000	10220000	17900000	296500	20900000	1840000	9410000	8305000	17150000	2055000	184000	22550000	15800000	13450000	14400000	14350000	20150000	24150000	20800000
kz004048	893000	3090000	12100000	182500	916500	4800000	5640000	570500	1675000	5705000	46100	3040000	150400	150000	7365000	7950000	885000	1257500	7795000	9715000	45350	10250000	543500	2600000	5775000	14300000	1234000	42650	15300000	13100000	7290000	8540000	7490000	16250000	16600000	14200000
kz004049	86000	378500	568500	15800	155500	234000	384000	62900	149000	396000	35500	381000	31700	17150	370000	331500	59700	118000	291000	313500	32500	315000	82000	204500	258500	383000	92200	15950	395500	368000	402500	338000	408500	462000	351000	457000
kz004074	14920	68950	394500	1395	42320	90500	198450	5410	15900	148600	1282.5	110000	1904.5	1160.5	151750	81000	7645	21410	56500	182550	1220	214100	6070	47400	77100	210000	18955.5	258.5	320500	193500	228050	160000	152900	328500	243000	326350
kz004075	600000	1001500	65000	266000	18500	70000	92650	439800	2065500	92300	339000	195500	305500	352500	262000	62560	193700	373000	567900	108800	369500	287000	139300	1840000	299500	1072500	26975	99350	43850	49700	1266950	196000	15080	2524600	39600	1440000
kz004552	19550000	4275000	524000	793000	3555000	7275000	4575000	12830000	3215000	5275000	4715000	2275000	856500	868000	1110000	1884500	1067000	14450000	1840000	3940000	1529000	944500	11450000	577500	4735000	8215000	1234500	3690000	15150000	5775000	5270000	22600000	10285000	7055000	2775000	3940000
kz004756	498500	746000	838500	734500	582500	903500	944000	493500	915000	711000	789000	727000	835000	812500	751500	800000	862000	927000	671500	397500	510000	787500	1069500	728500	579000	1180000	489000	729500	906000	69250	624500	195500	678000	389000	638500	604000
kz004763	140100	175950	50080	66150	77950	87500	122050	67185	78150	63660	66750	84250	129250	112350	129400	109005	683950	43410	65765	43900	102575	144800	51955	45400	46495	121450	73900	87900	129200	112800	125600	67750	52650	149330	133150	368450
kz005410	130500	90750	88750	132000	86050	127500	66700	74700	136000	149500	203500	141500	109450	120700	104000	75650	60250	145500	146500	161500	124000	75300	173000	181500	247000	161000	200500	108650	98500	159000	126500	110800	136000	192500	95150	118000
kz005416	3865	15050	13185	6045	5130	11185	27450	1388	1715	32550	2815	74900	21850	2815	73250	7340	136100	13015	16200	4415	88695	84150	5660	3850	7440	33150	26600	11475	52800	78505	134500	82350	7180	389950	60100	52650
Rfa010P	343500	1344500	5410000	66100	339000	2005000	2400000	209500	654500	2460000	17150	1180000	49550	48200	3255000	3395000	334500	459500	3516500	4215000	15500	4530000	206000	1062500	2290000	6735000	443500	13600	7435000	6135000	3110000	3590000	3165000	7810000	8430000	6695000
Rfa026P	754000	2020000	5850000	98700	1575000	2275000	4150000	413500	1046500	3395000	155000	3160000	172000	90250	3970000	3100000	494000	994500	2775000	4415000	95950	4930000	424500	1980000	2310000	5080000	678000	70700	5865000	4460000	4410000	4105000	4095000	5865000	5320000	6125000
Rfa030P	1296500	1260000	9450000	56500	914500	2315000	6460000	101500	1258000	8645000	82900	2190000	73900	78950	13400000	8305000	322000	336000	3236500	8440000	40450	14950000	230000	463500	6275000	3470000	844000	61200	9765000	2650000	12150000	10775000	8150000	13500000	5125000	26250000
Rfa031P	13735	735000	3190000	4810	132000	401000	776000	13545	49500	693000	17300	753000	17395	4365	1393000	378000	70600	20450	1278500	203500	8385	251500	40550	187500	512500	1467000	32130	3460	1090000	853500	272000	364000	263400	2030000	8815000	4350000
Rfa032P	227500	699000	5310000	27625	685000	1075500	4345000	169000	368000	2530000	126000	3355000	62600	24000	3925000	2565000	133000	384000	2762500	4585000	31000	5990000	110000	782500	1028000	7290000	328700	31700	7960000	5315000	7465000	4205000	6645000	7590000	4555000	11505000
Rfa033P	68500	149500	2210000	6175	49750	313000	334500	9875	47250	970500	4200	52300	9575	5045	344000	720500	57850	51600	547000	861500	2265	912500	44450	282500	216000	346000	22800	1395	1680000	757000	399500	413500	734000	639000	2010000	1174000
Rfa058P	5285000	15600000	32400000	1132000	5370000	20850000	24200000	3350000	8905000	23200000	267500	15550000	900000	846000	26400000	28300000	5025000	6765000	22950000	30300000	274500	31200000	3225000	13850000	23400000	34900000	6890000	247000	35650000	34800000	26250000	28850000	26400000	37300000	37900000	35200000
Rfa059P	5623050	12847000	24175000	1874200	6121050	20895000	23125000	3726100	6737950	19990000	253450	14851500	1556900	725100	19669000	22200000	5473500	9120500	11370000	23325000	335100	24135000	3471850	11999500	22265000	29300000	11531450	288495	25555000	24840000	20414000	21420000	19786000	29000000	26515000	27055000
Rfa060P	26690	128200	485150	2721	39305	299625	159150	10671.5	34063.5	218300	1327	82860	2959	1655.3	110450	142415	14671	29055	45950	250300	867	364150	13349	73050	133435	187800	27544	893.05	314050	192600	106950	145700	133900	232450	349500	393100
Rfa061P	20385	132600	451550	1453.5	32580	289840	149250	9339	29056	217000	601.5	83815	2383.2	2254.5	103650	130240	15992.5	25549.1	40850	228695	903.5	358250	12121.5	65650	123515	175300	22127	955	312300	186650	100300	135750	136250	231500	333250	382300
Rfa062P	51550	263000	766500	3900	64300	427500	256000	17650	102850	404500	3140	154500	3530	4170	234500	253000	30850	49500	249750	367500	2195	613000	31000	161000	209500	465000	41200	872	592500	391500	188500	285500	266500	475500	741500	627000
Rfa078P	246000	2495000	10335000	35750	640000	3045000	9120000	125000	599000	3560000	28950	1750000	86100	41950	3025000	1875000	228500	497500	4305000	3405000	32100	4245000	135000	1695000	4295000	6305000	322250	20400	12900000	8175000	5285000	2010000	2580000	17150000	33700000	14350000
Rfa079P	39800	225000	15650000	11025	53600	636000	476500	18100	119250	463500	6055	1476000	4060	3755	905500	494500	11335	13120	1150500	1584500	12750	1665000	115500	281000	384000	993000	17900	5760	3745000	1147000	385000	1233500	784500	936500	2795000	4470000
Rfa080P	115000	569500	5210000	41750	233000	1099000	3070000	89250	287500	1285000	8180	591500	35400	34150	2360000	1495000	217000	339500	2751000	2110000	9620	3185000	91100	767000	3290000	4115000	295300	9160	8030000	6300000	1785000	1193000	1004000	10065000	35450000	7655000
Rfa083	366500	3705000	11045000	63350	1083000	3450000	21950000	166500	813000	3905000	38100	4095000	82600	46450	10750000	2665000	346500	436000	4575000	4790000	50900	14600000	297000	2045000	3370000	12060000	336050	31900	21600000	12450000	5535000	3265000	6710000	18500000	29450000	22300000
Rfa087P	56350	986000	4890000	34750	662500	791000	11235000	35500	110250	1345000	12050	643500	21600	23000	7040000	432000	61100	61850	1381500	1165500	15250	4660000	68100	592000	1037000	2449000	70900	6840	8285000	3140000	1335000	514000	1017500	6660000	18250000	4340000
Rfa088P	17000	380000	3390000	20335	391500	273000	1780000	15500	52300	790500	6415	114200	6040	12660	4455000	85100	14350	13695	350050	401000	6565	2735000	29250	255500	234500	423500	11440	2410	2350000	672000	179500	130500	293000	1142500	8120000	982000
Rfa090P	2315000	6775000	18150000	279500	5085000	7390000	12950000	1240000	3265000	10850000	446500	9940000	493000	271500	12450000	9710000	1515000	3015000	8530000	13750000	307500	15450000	1350000	6215000	7340000	15750000	2086500	216500	18200000	14500000	14900000	12700000	13350000	17950000	16850000	18850000
Rfa093P	91700	1565000	5630000	66700	389500	1305000	5885000	55550	492500	2440000	23800	642000	27200	35500	5895000	739000	217000	129200	1098000	1416000	21650	5800000	109500	704500	837500	2056500	139050	9335	7195000	2985000	1030500	998500	1279500	2250000	15900000	4625000
kz000186	431000	113050	206000	248500	326500	88300	221500	98700	295000	281000	313000	316000	197500	282500	268000	105050	315500	216500	276500	166500	280000	64400	282000	273000	286500	113000	308000	266500	135500	195000	225000	227000	387000	368500	160000	367000
kz000245	22850	32150	20650	27900	22450	9050	14360	52450	19290	17150	13655	16110	591000	31700	23050	9660	16850	74150	31150	29150	19100	16700	16050	29150	24850	4980	13695	27900	15435	14705	10350	33200	18970	33150	23100	31650
kz000247	223500	72450	38100	96800	61050	56300	30750	18945	171000	75300	104900	128000	91100	54100	53850	78450	87300	33450	54800	44600	75250	20050	42650	141250	80150	9550	139000	90250	75450	70250	58100	88450	103500	50900	74650	98750
kz000250	418500	348000	410500	262350	253400	240300	238050	207050	292000	249800	313500	241150	382000	326500	285000	174300	381000	256000	395000	299000	319000	262050	307000	311500	332000	315000	416500	265600	363500	305000	338000	302500	312000	385500	266000	269550
kz000251	1705000	1535000	1605000	1455000	1525000	1725000	1348000	1555000	1451500	1535000	1430000	1625000	1550000	1620000	1363000	1420000	1535000	1294500	1435000	1330500	1480000	1430000	1695000	1520000	1595000	1330500	1630000	1386000	1580000	1715000	1660000	1465000	1600000	1875000	1366500	1346500
kz000252	21550000	7505000	13545000	15555000	17700000	5960000	9850000	15550000	22500000	11735000	9340000	22750000	10185000	21550000	11900000	12450000	19100000	4305000	12070000	16500000	16250000	6315000	15650000	16695000	15800000	3335000	13305000	15430000	10810000	12350000	12295000	18900000	16050000	14700000	11525000	19950000
kz000254	214500	137200	169650	144050	248500	126050	276500	106550	201500	255500	132000	357000	132400	258500	166000	111200	125500	107400	177700	128100	188500	142250	238300	124400	194300	143850	250500	222500	97900	124000	202500	232000	195500	220000	161950	238500
kz000257	327500	298000	330500	260000	339500	137500	326000	200500	394000	273000	230000	444000	276500	395000	507500	202000	276500	227500	274500	265000	248000	194000	457500	210000	304000	183500	273500	287500	380500	306500	343500	413500	374500	380000	267500	553000
kz001123	513000	595000	399000	468000	526000	403500	348000	420000	427000	375000	348000	458000	413000	383000	411500	403000	407000	475000	462000	616000	584000	374000	551500	474000	359000	285500	503000	405000	420000	497500	567500	573000	371000	443000	501500	453000
kz001126	13900	17750	12500	4555	10130	13750	13650	11700	9155	8815	14750	7465	14200	12025	15650	8890	8605	16000	11935	10685	8395	32900	15700	11600	6960	16400	10130	4915	14550	15800	14300	9480	12250	13055	12950	10470
kz001131	13100000	12800000	10795000	12320000	11550000	9935000	9745000	12395000	13300000	13050000	11750000	13200000	11900000	13150000	11730000	14000000	12310000	3635000	12520000	12375000	12650000	4825000	8370000	14200000	11850000	2770000	14750000	13750000	12500000	14500000	12215000	14400000	10390000	5185000	13035000	10350000
kz001132	699500	1325000	487000	895500	721500	568500	628500	837500	925500	669500	464000	1095000	787000	334000	672000	519500	422000	275500	778000	587500	826500	475500	616500	1132000	396000	198000	480000	584000	413500	423500	673000	571500	589500	667000	785500	837000
kz001135	70150	97050	67000	67700	69250	75250	77400	74000	61000	77000	64150	74100	66700	83300	75900	79950	73300	45950	68950	79500	64200	54850	54700	84650	63600	46200	96400	70950	86350	100500	72300	90750	74800	77250	109500	61050
kz001136	41750	65800	30050	30350	40850	44550	54100	32000	35450	33050	32200	44150	38050	36550	44900	42800	30250	51950	46250	44800	23450	62850	45600	43000	35300	56400	38700	26800	54350	54000	33750	52450	53350	91850	72150	52250
kz001141	9825000	3705000	5040000	5065000	6880000	2775000	4115000	7625000	10260000	4850000	4455000	8515000	4445000	7265000	4470000	5100000	7375000	1905000	3725000	6230000	6435000	3555000	6230000	5530000	5175000	2400000	5140000	4735000	5370000	5470000	4260000	8740000	5690000	5275000	4525000	6965000
kz001143	3775000	3655000	2330000	1970500	2300000	1780000	1590000	2555000	2970000	3005000	1960500	2845000	2890000	1611000	4035000	3840000	1301000	1340500	1990000	1361500	2545000	1520000	1462500	3845000	2305000	1821500	3895000	2105000	3745000	3083000	2235000	2990000	3010000	2330000	3260000	3105000
kz001144	1602500	1651500	960500	981500	1133500	986500	993000	1205000	1508500	1350000	1101000	1350000	1637000	996500	2415000	1715000	771000	736500	1193500	1305000	1307000	865500	962500	1820000	1168500	960000	2120000	1023500	1841000	1510500	1277000	2180000	1593000	1230000	1815000	2015000
kz001146	17200000	16100000	11600000	9785000	14100000	9485000	7420000	14800000	16800000	17450000	12850000	17800000	14250000	9170000	17000000	13050000	7230000	7770000	15550000	6515000	16950000	5005000	8810000	19400000	12450000	4815000	20200000	12015000	13400000	8495000	14150000	13850000	13300000	10560000	11750000	10800000
kz001147	4440000	4920000	2685000	2590000	3685000	2865000	2140000	3375000	3810000	4505000	2615000	4970000	3935000	2355000	5090000	4240000	1865000	2165000	3770000	1610000	3735000	1945000	2485000	5915000	3005000	2505000	5120000	2475000	4625000	3570000	3415000	4030000	4065000	3640000	4130000	3575000
kz001148	1992500	1031000	1210000	1721000	1353500	620500	1105000	1062500	1842500	1322500	1028000	1715000	1000000	810000	1136500	1194000	821000	406000	1133000	844000	1117000	158500	477000	1420500	2575000	331000	2150000	1160000	719000	830000	1440000	1353000	1464000	517000	1580000	897000
kz001149	146000	94600	63250	54000	86050	60750	47950	122850	136150	127750	49650	104600	86900	71650	104850	94200	67500	43300	116950	53250	85000	39300	88700	92200	102750	34750	131500	66700	62900	51650	134500	72800	99750	85350	86250	121300
kz002312	70800000	78750000	28850000	63600000	78950000	66600000	49250000	55700000	86100000	58600000	65900000	75350000	64350000	33100000	70100000	58050000	28600000	49850000	77000000	36200000	24450000	64100000	49450000	66450000	50300000	54750000	66300000	36900000	88950000	66750000	72600000	10505000	87400000	72550000	61250000	83000000
kz002863	519500	536000	195000	267500	348000	290500	453500	305000	271000	368000	261000	586000	449500	263000	919500	316000	204000	329500	329500	584500	189000	267500	490500	348000	397000	215000	508500	289000	335000	335000	320000	762500	380500	562000	638500	672500
kz004132	2055000	807500	2010000	1900000	4110000	2280000	1330000	2010000	4330000	4035000	3330000	5155000	1950000	1310000	2550000	1855000	2119500	1083000	3455000	496500	2645000	787000	3170000	4235000	1555000	1057500	2060000	2405000	885500	442500	1120000	506000	3285000	1525000	1075000	2620000
kz005413	2640000	1510000	3165000	4020000	1700000	2530000	1850000	2150000	2810000	2865000	2295000	2800000	2210000	3945000	1880000	1710000	5190000	1805000	1840000	3020000	4180000	850000	5065000	2825000	5095000	1370000	2330000	3665000	1830000	4460000	2795000	7175000	3055000	2395000	1590000	2160000
kz000409	4305	2835	2535	786	4670	1370.5	1510	3725	3015	1673	1255	1623	2345	2050.5	898	1725.5	873.5	1543	1004.5	944500	5945	2405	19400	1655	1915	1860	3190	1960	1939.5	4140	2696.5	105950	2250	10430	1287	1538
kz000410	15300000	7940000	9825000	7795000	7480000	8295000	9885000	7340000	6355000	6265000	5025000	8470000	10625000	12600000	2775000	8685000	7600000	6140000	9785000	23600000	10385000	13300000	8090000	5640000	8210000	8765000	13400000	11625000	10125000	9430000	7915000	17200000	10950000	8200000	11095000	10695000
kz001087	526000	2025000	1930000	2655000	1335000	1230000	866000	4195000	1136500	1975000	485500	1551000	3615000	1322000	311500	1305000	69750	5085000	4877000	5775000	2262500	833500	10015000	1324500	1125500	8500000	316500	2840000	2405000	2470000	2780000	1391000	1074500	976500	1153500	313000
kz003908	3795000	6400000	3280000	1964500	558500	2631000	2225500	2125000	4885000	1475000	7260000	6995000	2435000	4595000	8750000	2855000	20355000	815500	2847500	8925000	1941500	13440000	3255000	4950000	2425000	1935000	2265000	2085000	2482000	1775000	1705500	2163500	6515000	4040000	4640000	3875000
kz003909	55450000	54700000	56200000	31500000	38800000	65250000	36350000	39000000	37100000	39850000	53850000	52350000	52400000	62050000	47500000	52350000	48050000	45250000	32650000	6530000	3980000	61300000	64650000	58500000	58800000	33950000	42950000	45850000	54800000	51350000	36950000	8560000	43350000	43000000	50300000	35250000
kz003911	157100	1286500	115000	97500	241150	855500	230650	170750	684500	390500	344000	164550	263250	98750	424000	383000	85000	559500	143650	6720	2987.5	699500	101050	291000	67750	210500	279000	89500	197000	96850	65550	1729	254500	206000	216000	222500
kz003912	1180500	864000	5560000	1247000	178500	292500	329500	1034500	1740000	357500	565000	263500	993000	736000	867500	613000	2595000	135750	1995000	932500	77750	258000	318000	212500	271000	691000	962500	680500	632000	409500	134000	277000	1174000	693000	608000	350000
kz003914	427000	127650	616000	223000	107700	117250	150100	159100	225550	49400	539000	146200	191350	132850	154750	76000	147350	87950	333250	6795	2035	155700	110900	115800	234150	125300	59100	80600	228900	211550	75750	42700	107350	98850	109400	69000
Rfa017N	2281000	4380000	3125000	1096000	1002500	5060000	1692000	2825000	5425000	4815000	3305000	2389500	4340000	5570000	2062500	4070000	2315000	3880000	3490000	191000	90200	5075000	2745000	2985000	2590000	2365000	4630000	2485500	4920000	2590000	1492500	317500	5970000	3070000	5430000	2181500
Rfa018P	49015	104800	113100	31855	70400	143250	181850	123300	51800	58990	83150	60300	127100	160750	100700	62100	79550	50050	87950	34003	15550	176950	75500	100600	36035	50600	54900	65150	141300	154350	41980	2583	56735	95350	53900	89750
km0880	299500	550000	522500	501000	431000	246700	381500	684500	438500	507500	444000	522500	405500	600500	493500	377500	218900	420000	320000	524000	628500	295000	126400	286000	546500	192500	527500	369000	583500	792000	409000	900000	395000	321000	480000	274000
km0885	815000	773500	325500	703000	487500	480000	671500	796500	478000	225000	488500	500000	622000	831000	367500	452500	736500	284500	425500	422500	304500	881000	412500	623000	313500	261000	365000	455500	459500	427500	539500	557000	575000	412000	350500	749000
km1049	36650	135750	66550	52400	69900	98500	174100	86150	32650	44950	56100	54300	84400	51500	77250	79400	115300	82150	114150	45950	38900	156650	390650	40200	45300	100150	61750	40400	336500	798500	55750	39250	169000	99550	174400	101000
km1405	21500000	18550000	14300000	9410000	10100000	6520000	4470000	10290000	10550000	10780000	2605000	7190000	11100000	15750000	17700000	5390000	5460000	1029000	18650000	27050000	15200000	18150000	2520000	13650000	9590000	2220000	14250000	11455000	15050000	16900000	12400000	12450000	13650000	4695000	14500000	5190000
kz000258	11755000	7210000	5730000	7425000	9205000	4425000	6255000	6590000	8850000	6085000	11720000	10170000	5055000	8200000	7995000	4560000	11150000	4895000	6375000	8245000	6435000	8370000	5940000	6065000	6115000	3995000	5555000	9125000	6110000	5520000	7985000	7920000	6275000	5225000	6525000	9020000
kz000259	179750	398850	1774500	2222000	2069500	975000	2047500	1081500	1268500	317000	763650	2161000	1188500	3321000	767500	437500	3795500	824500	2646000	94650	119600	8080000	2455000	958500	1905000	4495000	877000	925500	397500	1017500	893000	1049000	858500	1654000	345500	2435000
kz000263	9685000	8225000	6025000	2445000	4615000	7285000	8385000	6025000	5600000	4500000	4490000	5000000	5145000	5585000	7580000	5475000	1725000	6485000	7175000	7355000	4920000	8850000	4280000	4935000	3685000	7220000	7985000	4150000	5785000	5435000	5375000	4255000	5940000	4385000	5785000	8005000
kz001155	121600	156000	90900	72050	115900	136350	200000	142000	112500	127000	120850	125000	130000	116000	184500	84400	94800	203000	233600	131000	71300	287500	343500	115650	54600	82450	116500	103500	197500	428000	83300	111000	113000	963000	315500	147500
kz001156	1064000	667000	225500	1390000	926000	417500	550500	792000	844500	491500	2585000	1181500	758000	891500	525000	930000	1480000	695000	931500	650000	572000	1975000	822000	388500	548000	625500	408500	817000	934000	922500	689500	484500	589500	2365000	1141500	663000
kz001158	5870000	5635000	7490000	4900000	7850000	9125000	7535000	8470000	5550000	6715000	7455000	6385000	4880000	6165000	5035000	6695000	5570000	8270000	5035000	6350000	4430000	6300000	7620000	4210000	4130000	9885000	6405000	5380000	4055000	6665000	4100000	4020000	4790000	5790000	4745000	6425000
kz001160	121400	68800	84450	84800	72450	101150	73400	52100	90150	109500	82900	120000	84800	140000	121500	98400	80500	95000	124500	206500	86100	215500	179000	115000	104000	147000	107900	101250	123000	111750	129000	139500	140500	236000	108000	167000
kz001162	99200	74350	388000	46650	172500	215500	92250	48550	201000	373000	77350	438000	261000	360000	161000	41050	286000	176500	107250	84450	51650	110000	147550	307500	35850	218000	61100	239000	66150	42000	262500	118950	362500	354000	489500	254000
kz001163	352000	3420000	318500	487000	1700000	1780000	1470000	2011500	602000	429500	562000	1715000	132600	2200000	1095000	912500	4600000	678500	900000	519000	420500	10600000	680000	944500	380500	1009000	531000	549000	3795000	1152000	2715000	1192000	1020500	918500	1345000	9075000
kz004133	32350000	6665000	17450000	29000000	20500000	11415000	4660000	5145000	29750000	23900000	21150000	17500000	20200000	20350000	12830000	14415000	23250000	22450000	25300000	33350000	23600000	7745000	12665000	32900000	22200000	15185000	25500000	28700000	13045000	15300000	12450000	16550000	19800000	11700000	9340000	27850000
kz000274	352500	2010000	232000	1141500	548000	1104000	2510000	1038000	332500	601000	1088000	528500	365000	748500	2220000	375000	787500	784500	674500	675000	450000	1575000	755000	2725000	290500	674000	1049500	971000	1185500	811500	506000	1295000	729500	306000	804000	1018500
kz001185	251000	242000	155000	313000	108000	401500	1445000	317000	221500	239000	1415000	352000	251500	478500	723000	109500	37150	639000	659000	250000	184500	2445000	311000	1360000	192500	830000	74600	590500	191000	82600	290500	325000	421500	259000	486500	467500
kz001189	505500	177500	36600	143000	124000	122000	126000	118500	268500	137000	48600	434500	801500	128500	123000	53350	248000	30150	641500	42350	33300	177500	30100	327500	112000	25650	122000	30200	142000	210000	275500	45650	64250	23600	217500	266500
kz003262	38050	37750	45250	41900	36900	39900	35200	37200	44050	78450	36750	43400	42100	38300	41150	43350	54800	44900	53700	87350	41350	43950	53850	49050	51150	69200	46800	79700	49150	42050	70650	63550	44450	163300	50750	52500
kz005137	643500	1775000	839500	356500	1074500	303500	777500	979500	507000	590500	1040500	1810000	2445000	243000	1172000	807000	207000	1850000	2470000	337000	701500	317000	872000	205500	464000	1147500	1565000	101300	732000	1405000	1463500	1308500	386500	463500	1890000	234000
kz002166	4026.5	8350	774500	1755	1208	12200	1660	2535	4590	941	4785	1425000	1292.5	3365	548.5	31650	2300	906.5	64800	6885	1146.5	63050	1540	6575	27450	4175	1219	2355	225500	96350	136500	3725	3480	2470	4180	164500
kz002192	14400	992500	1745000	1825000	244500	196200	41150	108000	9890000	736500	6450000	10650000	217000	817000	64600	1690000	18850	51900	5230000	109200	41300	463000	45450	7685000	169000	22900	68500	62450	11090000	9025000	6105000	52950	77350	60500	128300	262500
kz002197	1915000	229000	2055	2890	891000	2490000	652000	1830000	1401.5	930500	5975	8635	36500	10870	50950	939500	65655	1640000	2910	113500	133000	617500	358500	13980	153300	135450	375000	91950	5995	5630	3080	55350	186500	72150	379500	67100
kz000082	65600	68000	88950	74750	98800	87800	83850	77850	75350	72400	114950	86500	94300	69500	91000	90000	81500	88050	62800	64800	58650	61300	60800	67350	80400	72800	72550	71150	71250	65550	63850	66500	62500	56650	57950	62300
kz000084	5895000	8675000	6760000	15520000	7015000	9125000	9160000	8300000	15400000	6895000	7105000	13420000	10430000	7580000	17100000	7570000	14250000	9475000	15900000	7015000	12000000	7815000	9415000	6525000	5700000	8620000	19360000	6845000	7165000	8305000	7955000	6700000	11350000	12200000	15735000	8900000
kz000102	690500	1313500	322000	105820	795000	2060500	1188000	797500	82900	1619500	862500	59535	456000	657500	138550	2324000	103335	1550000	985650	1225000	612495	2055000	1420000	1910000	4775000	2955000	777655	543500	1235000	987500	817500	511500	297700	634950	505400	202150
kz001210	20400	32000	19400	16100	17950	21100	18700	18050	15950	24700	17100	17500	30450	20850	15850	27800	26200	22900	21600	18950	16550	28350	22750	21250	20300	28100	18300	17950	17050	24100	16650	17350	20250	30450	34700	18900
kz001213	3545	5075	6610	3085	4290	4615	4565	8990	5290	6010	3925	5515	5070	4705	10735	3394	3660	5985	7630	6235	4315	8870	6035	3855	3750	11375	5070	5855	8640	8470	13700	3635	7605	9035	13040	7230
kz001216	18645	24850	43500	19570	23900	23150	35750	49350	29000	26850	24000	27400	20675	35950	63550	22900	27300	22850	29245	41000	37000	39150	46500	37250	20150	44500	23300	29000	43850	46600	34500	32050	21500	27200	35550	24100
kz001223	3965000	3725000	9710000	3065000	2575000	2490000	5935000	1861500	1740000	4765000	3865000	4735000	2115000	3015000	10875000	4745000	8170000	3005000	5045000	5135000	3900000	11850000	5320000	5240000	2605000	5375000	3370000	3735000	6560000	4145000	7580000	7390000	4440000	9020000	10260000	13750000
kz001225	108400	242500	1130000	104000	176000	196500	238500	90200	313000	441000	147000	167000	214500	134500	298000	305500	343500	167500	357000	684500	139100	609500	181500	268500	134500	501000	93400	159000	405000	335000	311500	242500	379000	1651500	564000	367000
kz001227	246000	395500	348000	415500	295000	314500	288500	482500	293000	332500	266000	618500	395000	439500	361500	388500	415500	261500	832500	431500	453000	467000	351500	521000	355500	429000	341000	295000	487000	448000	575000	357500	283000	348500	426500	559500
kz001230	27100	45900	263000	10605	39650	50000	77000	12320	41550	79050	18150	33750	14900	12950	182000	86900	73050	15800	47350	124000	20800	258500	43350	34950	27750	203400	18950	25850	213500	95600	132500	85900	67000	427450	614000	281500
kz001231	3035	16050	6290	3885	7540	10330	10900	2315	3990	13750	6440	10765	9930	5190	20300	20500	13180	20550	15900	4335	3695	33150	5900	8920	6010	17000	2575	5665	20550	19885	52100	8615	9030	141850	34600	30950
kz001232	369000	3225500	507500	131100	2906000	4909500	376000	376500	152350	2408500	488000	175350	1417000	325000	154200	3838000	197150	333500	355800	1107500	146000	535500	2206500	2285500	7759500	560000	339600	1073000	1937500	2103500	1290500	1324000	191700	197650	233300	135200
kz001234	66100	269000	936000	64600	78150	114000	121000	58100	70150	266500	87150	119800	129000	91800	225000	109800	161000	111750	303500	503000	78500	497000	121500	194000	76050	395500	63850	96000	228500	214500	197000	147000	154000	574500	362500	201000
kz001235	71900	253000	905000	66200	79250	110000	114600	53250	68300	247500	76350	119300	121000	89150	227500	97050	164500	110600	282500	507500	68850	487000	109500	190000	75650	372500	68300	95950	216500	196500	184000	139000	143500	546500	353000	193500
kz001236	56350	233500	831000	58150	68400	103100	104950	44350	62900	231500	77900	107900	113500	80300	203500	93450	159000	100900	259000	443500	67250	434000	94450	175000	66700	347500	59500	80600	199500	176000	167000	121000	133000	516000	319500	180500
kz001238	204000	542500	1880000	192000	315000	466000	477000	189500	663000	801000	273000	290500	354500	248000	685000	609000	629500	321500	565000	1290500	257500	1260000	336000	472500	259500	929500	162000	294000	826000	630500	558000	459000	842000	3896500	1058500	779000
kz001244	6625	5250	42500	3945	6535	25300	29750	5900	2645	23050	4240	20880	2235	4120	30250	12625	5415	3145	17250	41900	27700	46800	4885	7545	15595	47000	3890	3560	37200	24100	25600	29200	32000	69900	29750	38600
kz001246	107650	221000	154500	280000	313500	491500	218500	325500	165000	271500	54100	97150	393500	79650	272000	271500	101300	373000	280000	73650	55100	202000	447500	107500	128350	342500	147000	106600	574500	722500	293000	111500	272000	529000	897500	147650
kz001254	33350	30650	75850	26450	16650	14400	15150	15150	15450	31900	12900	21300	29050	15550	47400	27250	51850	26650	60300	50250	36900	41750	36150	32650	37450	60500	34200	43800	33500	42750	85100	51100	28350	161700	62150	34900
kz001597	81850	151500	55050	126500	192000	175000	78650	171800	113550	119950	81850	121750	236000	17665	114850	168500	83600	109600	135000	28150	44950	43150	192000	64300	92750	46650	194000	60850	101300	207500	225500	49950	123750	313100	207000	58500
kz002895	857000	1089500	2400000	1310000	1036500	2625000	2365000	2100000	1685000	1060000	2345000	1460000	1570000	2110000	1795000	2565000	1710000	2800000	2210000	8590000	2010000	3440000	3165000	1159500	1620000	2475000	1280000	1546000	2060000	4770000	2560000	3165000	1540000	2040000	1900000	4110000
km0125	28350	13300	501000	13800	10850	8965	30800	32200	8675	19715	188500	40850	38450	151650	27450	3865	114200	18225	112950	21250	29820	69050	70450	86700	61850	99200	4345	85950	26550	9620	59750	7110	14900	36450	4705	18240
kz000249	84100	95500	65950	60700	70950	62950	67550	69300	52050	55550	50600	60100	65550	59050	77400	75650	67900	32150	64200	68300	71200	20940	38650	90100	64100	21900	83950	59800	87800	127000	63650	94100	76950	32850	77600	59600
kz000290	191500	120250	62650	91050	71300	34950	77400	115400	48100	163000	165500	85600	108950	98550	170000	98900	173000	132750	318500	61650	97850	211500	95300	153500	75450	135050	100650	147000	173000	182000	250500	62950	95700	279000	74200	182500
kz000291	199650	197250	192810	173965	174050	163795	220650	216600	182325	176450	166050	186255	194985	185464	209700	238590	206900	229515	271825	205450	217580	272000	286050	218400	190150	132050	179290	209700	165180	192450	211550	276500	179600	476000	236375	169350
kz000295	121000	35300	116500	118500	206000	181500	97900	104450	268000	198000	174500	270000	115500	88900	118500	91950	163500	98550	228000	43700	136500	58100	235500	195500	96450	79100	108500	173500	44500	12510	68600	28050	202000	96700	66300	140000
kz000296	320000	374000	455500	459500	453500	469000	376000	653500	474500	489500	421500	396500	326500	426000	445500	497500	437000	460000	405500	570000	479500	399000	574000	402500	429000	308000	381000	388500	361500	499000	342000	735000	342000	411000	326500	597000
kz000300	420500	279350	368500	317500	448500	229000	363500	253500	387000	453500	229500	547500	269000	433500	339500	189250	260500	233500	436000	384000	405500	222500	493000	294000	424000	217500	386000	454000	305500	289500	348000	471000	440000	434000	335000	434000
kz000301	55250	45550	41500	26900	91100	37450	8265	47400	83500	18400	48750	38900	10870	64100	15050	29750	66250	34400	42400	11860	57600	5890	55050	37300	45050	110650	5170	75800	63200	35450	32550	7910	38000	64200	28400	20150
kz000302	369000	285000	494000	241500	572500	761500	379500	403000	552500	546500	485000	586500	584000	573500	1500000	454500	274500	1975000	550500	1375000	318000	1580000	1110000	560000	166000	1325000	282500	218500	303500	534500	214000	650500	437500	1154500	249500	1995000
kz000310	105800	99050	159000	143500	128950	128550	172500	160000	119900	111700	127300	122850	135100	131500	130500	134500	135000	120600	116700	134000	149000	125500	135000	108500	132000	115000	127550	123000	137500	152000	149000	136500	103700	108900	140000	129000
kz000311	141000	637000	70400	24000	133000	59100	112900	160000	271500	71400	521000	235500	108000	256500	203500	120200	467000	81250	258000	669500	26750	1175000	107450	303500	52450	121600	67800	94300	492000	521000	167500	24250	243500	1752000	276500	210500
kz000312	428500	512500	69350	51500	129400	134650	299000	75300	89850	136000	76700	344500	558500	132600	584000	96900	85750	491500	317000	226500	43150	404500	442800	111850	137350	296000	185500	158000	985500	2328000	1405000	173000	950500	826500	700500	505000
kz001138	1450000	2400000	801000	1410000	1520000	943500	624000	2240000	1400000	861500	3630000	1995000	2435000	690000	804000	620000	1290000	725000	2330000	1171500	1200000	2785000	1260000	4825000	1225000	421500	1450000	1335000	684000	718000	2150000	3010000	1030500	984000	770500	1630000
kz001142	20950000	10395000	19900000	29450000	23200000	11760000	14650000	15750000	22200000	22100000	24650000	24100000	22450000	25950000	18650000	12450000	24300000	14100000	24500000	19950000	24200000	6660000	15250000	20900000	25750000	6195000	24050000	27300000	15650000	20750000	22000000	23400000	25500000	14900000	17550000	27450000
kz001261	3300000	1345000	1790000	3280000	2365000	2560000	2805000	984000	1925000	1975000	2075000	3190000	2110000	3635000	3135000	2005000	2100000	2105000	2185000	2540000	1580000	2005000	2170000	1625000	2065000	2370000	1700000	2415000	2785000	2590000	3655000	862500	4510000	2505000	1940000	2290000
kz001270	94250	178350	105450	81750	79450	148650	130950	197450	96950	100900	117600	113900	138550	108750	120250	156000	111550	111700	64750	179500	104500	113000	140500	127850	108450	86550	130650	97100	149500	163100	112250	139500	107650	145150	144350	148150
kz001274	709000	906500	725000	959000	730000	835000	562500	971000	1260000	621000	589500	452000	487000	847000	662500	520500	141000	1029500	727500	676500	473500	741500	804500	858500	755500	1230000	1284500	354000	1300000	1200000	756500	485000	753500	480000	873500	973500
kz001276	5335000	3420000	1805000	2430000	1855000	826500	2495000	2705000	1350000	4240000	4750000	2180000	3000000	2945000	4775000	2830000	4965000	4050000	8810000	1720000	2910000	7130000	2025000	4725000	2035000	4270000	2640000	4015000	4545000	5125000	7385000	1990000	2535000	7825000	2185000	5290000
kz001279	16550000	6785000	12150000	12550000	11400000	12150000	13550000	11550000	12950000	16950000	10610000	9955000	10900000	13250000	10660000	10370000	12500000	10360000	12400000	11050000	11315000	9660000	12450000	10620000	10600000	12100000	11400000	14900000	7725000	5660000	9430000	8560000	14700000	9765000	6325000	12200000
kz001280	186250	89350	131850	189000	202000	92450	166900	130200	118000	130550	102400	248500	137000	107000	250500	344000	87100	72450	172150	42000	68900	50750	133050	215000	253000	102900	325000	234000	60700	135200	227500	96100	259000	298000	204000	151800
kz001283	5360000	6690000	7580000	7775000	9680000	11200000	7950000	4680000	6160000	5950000	12000000	6220000	8500000	6385000	4885000	7855000	18250000	7545000	5390000	4990000	4555000	8625000	8910000	5395000	6530000	16850000	2985000	8635000	5665000	1600000	5935000	2435000	5825000	4155000	4575000	6675000
kz001285	681500	420500	844000	274500	689000	276500	761000	432000	254000	426500	2230000	659000	603000	294000	817000	491000	741000	578500	777000	570000	328500	693000	213500	479000	305000	1070000	969500	789500	351500	280000	518500	628500	459500	1140000	632500	738000
kz001289	8700000	10035000	22000000	12600000	9410000	23550000	20500000	19450000	16300000	10090000	21700000	14200000	14350000	19100000	17050000	23350000	16150000	25200000	21400000	70600000	18450000	30650000	28450000	10595000	15250000	21600000	12100000	13600000	19650000	42050000	22600000	28900000	14300000	18700000	17700000	37000000
kz001290	348000	355000	368500	316500	340000	298500	331500	337000	367500	313500	348500	318000	317500	329500	288000	361000	344500	260500	304000	303500	335500	269500	300500	369000	301500	214000	318500	369000	337500	326000	292000	354500	272500	279500	344000	297500
kz001291	3283000	3382000	3309500	3009000	3113500	3034000	3793500	3538000	3521000	3593500	3795500	3605500	3747700	3452150	4002000	4217000	3837500	3986000	2691500	2524000	2355500	2400750	2417500	2410000	2670000	2998500	2559500	2642500	2463000	2521000	2772000	2430000	2970000	2950500	3329000	2812000
kz001294	275000	146000	147500	184000	339500	146000	360000	379000	113500	203500	157500	125600	158550	166500	196500	250000	231500	306500	246500	253000	149500	585500	304000	242500	142500	447000	180000	285000	196000	320500	271000	256000	272000	839000	421000	291000
kz001295	219000	152000	134000	150500	269500	140000	352500	347500	112500	184500	173500	150000	164500	152000	170500	226500	204500	263000	268000	187500	151000	543000	242500	253000	193000	437500	194500	226000	235000	264500	311000	200500	241000	797500	352000	249500
kz001298	93000	81550	62450	111250	118150	68650	50900	69050	79250	61100	49500	85650	56300	46950	51350	51800	65100	96650	69600	145000	124600	106400	118500	64550	83050	59300	47250	83300	36150	68450	117600	121500	57750	125000	56900	127000
kz001302	185500	178000	83700	140500	129600	196900	103000	279500	149500	105350	211600	80750	113850	179000	147000	74200	518000	103500	190500	254450	101250	132500	126000	92300	72100	112850	47750	324000	269000	125500	145450	76050	146500	414000	177000	154000
kz001303	170500	28030	177450	206750	196450	206350	31600	178050	18575	196100	177200	201300	201700	108500	198950	34250	242450	56700	234300	225100	30950	216050	226000	173400	111350	130900	203250	79600	37455	47995	203750	43150	231450	46050	42400	28865
kz001306	117000	424500	93200	82050	189000	128600	51700	212500	268500	195000	291500	126000	577500	207000	163500	94000	97050	105800	71700	39150	108050	89350	230500	148500	45950	133000	30200	133000	722500	156300	165000	128250	85050	219500	181500	277000
kz001307	285500	165000	297000	224000	296000	280000	145000	329000	209000	145500	448000	186500	234500	111000	129000	139000	435000	364500	280000	117300	160000	723000	441000	190000	166500	653500	149000	400000	97950	324500	574500	212500	161000	798000	391500	405500
kz001308	13035000	5455000	6500000	8910000	10185000	6825000	5745000	7330000	9585000	10050000	4445000	8310000	10805000	9395000	7715000	6735000	8185000	6370000	5855000	11375000	11885000	7185000	12985000	7075000	7960000	3070000	13600000	11590000	6010000	6805000	10040000	15150000	7635000	10250000	5410000	14000000
kz001310	236500	144800	170500	105850	128850	61150	69450	183000	312500	124350	56600	175000	40450	106400	78650	79900	55250	91850	189500	202000	119000	67900	77700	123750	238500	101800	115850	116050	162900	152100	130250	104850	216500	167000	114100	170500
kz001312	160500	87200	81550	79500	230000	82350	24500	159500	182500	60450	130000	105250	28150	138850	45150	60600	165000	92800	101800	27500	134500	16900	137500	94650	94150	298500	27350	247000	137000	88400	84900	21500	96100	175850	53800	35500
kz001313	37700	91500	38050	28150	34300	51650	45850	40900	42150	67350	32100	36200	72650	45000	60150	64550	36050	53600	48350	54400	29500	124000	70400	35500	45350	81950	61450	60550	71000	69200	102100	43850	63550	174500	123500	69650
kz001315	694500	723500	781500	726000	649000	873000	675500	689500	767000	1195000	676500	760500	771000	628000	686000	862000	997500	800000	959500	1585000	817000	850000	1052000	838500	791500	1270000	859500	1340000	854500	885000	1305000	1070000	821500	3115000	916000	915500
kz001317	6990000	8545000	8670000	8765000	8125000	9310000	8540000	9025000	8640000	8935000	8780000	9035000	8250000	8350000	7935000	9405000	8150000	6970000	7330000	7515000	9280000	6390000	7720000	7920000	8570000	4465000	8910000	8390000	8670000	8825000	8365000	9625000	7940000	7185000	8390000	7735000
kz001318	5130000	11600000	6795000	5965000	9210000	6205000	4480000	7560000	9285000	6080000	7990000	5440000	6340000	7175000	5090000	4755000	4940000	8765000	4385000	9585000	7035000	4900000	5270000	4395000	8145000	5885000	3355000	7305000	6415000	4485000	5960000	3675000	7360000	8250000	7000000	5255000
kz001319	463000	377500	305000	215000	330000	141000	326500	248500	278500	251500	280000	369000	449000	294000	335500	165000	428000	375000	308000	355500	284000	343500	284500	264000	294000	238500	308000	242000	388500	316500	401000	241500	440000	401500	455500	284000
kz001371	1480000	651500	563500	749000	749500	709500	477500	411000	1370000	735000	653500	1038500	803500	635000	716500	545500	799000	711000	809500	999500	803500	674500	662000	969000	820000	452000	1275000	770000	567500	741000	764000	841000	958500	635500	663500	1380000
kz002663	321000	253000	320500	593500	612500	256000	466500	830000	246500	389000	410500	425500	431500	346000	997500	523500	420000	129100	299000	356000	304000	229000	694000	413000	240500	172000	379000	381000	232000	589000	115850	764500	589000	807000	572500	296500
kz002807	58600	34550	63400	24150	42800	29400	41400	24900	19900	40900	197000	50050	49100	12240	79900	35400	57600	46300	58650	33300	31200	52800	18250	38550	21050	87500	74100	70900	29005	23900	41350	39900	27800	89400	47500	74750
kz002809	223000	162000	20580	34900	44950	156800	84900	162650	57950	127800	110500	84750	73200	103600	160250	192850	62150	138950	80350	40050	21050	252000	28200	74750	128550	249800	51400	14850	149000	160150	65200	17700	123450	1644100	99000	94100
kz002811	1126500	1132000	970500	595000	2200000	610000	581000	1959500	745500	721500	1795000	1071000	1243500	418500	1850000	729000	1327000	1111500	1010500	654500	867000	778500	1137500	1365500	1520000	1169000	434500	917000	2642000	804000	1077500	1594500	735500	5790000	1940000	1076000
kz003895	151500	437500	41900	17050	253500	179500	91650	139500	10235	121400	14350	418000	452000	84150	174500	70550	170500	28100	129000	63650	34400	1665000	69850	606000	114000	243000	100050	5060	260500	208000	826000	66850	361500	160800	260000	74600
kz004910	26900	95750	22550	18600	19800	38500	30000	40850	27150	7260	28550	13430	56450	4160	19850	18850	26250	38400	45900	4255	9405	53200	73400	47700	56600	20350	39600	20050	131000	114500	55850	24000	40300	33100	44000	5760
km1259	337000	558000	125850	310000	128550	91050	295100	201200	260000	97300	218400	209450	142950	171450	518000	193500	1187500	193150	310150	182650	440200	434500	109850	200750	223100	383500	247950	318000	307500	140450	267500	298000	235000	463000	479500	535500
km1260	69800	294200	82000	167650	78200	143950	118450	127400	176050	93050	234950	168850	140800	94250	197750	92250	697950	112750	133300	50150	127715	136700	37780	186300	45700	117050	94200	96500	142500	104350	109500	83150	76050	294610	112350	198150
km1262	60615	261850	64800	155950	67450	129450	106150	122050	151700	77450	219550	151050	115500	85850	170450	86250	610850	100950	109900	43100	114400	119450	33430	164150	38970	120450	91900	90750	111000	84200	96450	70750	64850	239700	91800	178300
km1360	2350000	1060500	490500	1355000	713000	360000	749000	1312000	759500	506500	2105500	680000	845500	1221000	1141500	1148500	5160500	1204000	1910000	1561500	1886500	3645000	2087500	889500	704500	4550000	906000	1099500	2256500	1605000	2965000	1526500	1121000	2405000	1710000	5520000
km1363	141000	137050	53250	95300	46250	29050	75250	78300	56900	34550	75200	69400	82450	88500	111200	63000	194250	80400	73600	89000	152500	318000	138450	74950	66950	187500	94350	89050	229500	131000	150050	195000	80400	135300	139100	140850
km1372	305000	631850	306750	437000	193450	890000	750500	419600	538000	254400	412000	947000	489000	338000	944500	416500	3383000	424500	853500	417500	384900	754500	219150	611000	389550	550000	1226000	516350	298000	255150	394000	875500	366000	1669350	610000	1535000
km1373	41300	102100	44450	57550	27955	122300	95000	52200	61250	34650	52950	134150	67150	44300	150550	53450	515250	67950	123850	60750	52250	117300	35055	93050	54300	83300	162950	68750	51450	32705	61900	132500	53300	207400	81200	214500
kz000624	1830	8150	70300	766.5	1975	9885	9130	550	2735	9090	1221.5	2985	1338	1074	5985	5685	2245	2495	11430	24300	442	11500	338	1900	2275.5	14555	860	589.5	28700	13650	12850	4750	7470	49750	20750	8915
kz000627	2165000	2990000	941500	2240000	1511000	1179000	1266500	2351000	2228000	1706000	1295000	3065000	2468000	1004500	4305000	2083000	2646500	2085000	2632000	784000	1869500	3310000	1429000	1934000	774000	2177500	2303000	1607000	2898500	1788500	2920000	2028000	1622500	2160500	2935000	2640000
kz000630	21150	195000	21150	52700	31900	46250	29050	51800	49150	53900	41050	45850	47050	40950	124550	31700	376000	32950	34200	10190	26400	73300	12100	72350	22900	28450	27455	29100	42250	38700	60100	42350	30800	71450	30700	127500
kz000988	196000	185000	184000	318500	301500	238500	142000	435500	534500	261000	351500	178500	96550	327000	133450	180500	739500	93450	173050	171000	572000	64600	279000	236000	339000	54450	182500	363000	79650	156600	105400	809500	223550	467500	139000	379000
kz001054	2460000	1631000	3705000	3380000	1076500	653000	888500	2100000	2160000	2035000	2415000	2610000	1122500	2190000	1257000	920000	5650000	741500	811000	1665000	3385000	1940000	377500	998000	1810000	1506500	1236500	3545000	1201500	518500	1485000	5250000	638500	834000	763000	3350000
kz002326	145800	157200	65100	141000	78250	51700	138200	91100	122000	47400	92800	117650	38400	148700	196350	108450	465450	71500	97700	132800	119700	142950	83750	107400	138100	106950	147450	141450	99100	69900	89550	171900	105000	244750	149850	209000
kz004752	15350000	16550000	49850000	9805000	50400000	18750000	16900000	16550000	12255000	18100000	15150000	11825000	53250000	19550000	10155000	20500000	11260000	17500000	13445000	54900000	12505000	17250000	55250000	48050000	16000000	17900000	13615000	56350000	52000000	54950000	55150000	53200000	14630000	17465000	14595000	11610000

## Sheet: S6 transcriptome
	1	2	3	4	5	6	7	8	9	10	11	12	13	14	15	16	17	18	19	20	21	22	23	24	25	26	27	28	29	30	31	32	33	34	35	36
Cgla01g000001	2	12	0	2	6	0	2	2	0	4	0	0	0	0	0	0	0	0	0	0	0	0	0	0	0	0	0	1	0	2	0	0	2	0	0	0
Cgla01g000002	8	0	0	0	0	4	4	0	0	5	0	6	6	1	3	2	4	9	0	0	0	0	0	2	0	3	4	6	0	3	5	2	4	2	0	0
Cgla01g000003	2	0	3	0	6	42	0	23	4	116	2	0	0	0	7	48	119	0	0	1	0	1	0	0	0	12	50	74	0	0	55	1	38	23	4	4
Cgla01g000004	0	3	2	3	0	1	2	0	2	0	3	1	0	2	3	1	0	0	0	0	0	3	0	0	2	5	3	1	1	2	0	3	1	0	0	3
Cgla01g000005	21	0	0	0	1	1	1	0	1	2	0	1	0	0	0	0	2	1	0	0	0	45	0	1	4	0	0	0	0	0	3	0	4	0	0	0
Cgla01g000006	437	5	191	288	1132	8	515	269	53	38	585	68	202	23	166	98	372	219	49	16	57	268	488	6	23	98	209	91	30	41	81	44	814	74	1080	0
Cgla01g000007	26	0	46	76	26	0	144	8	12	7	58	24	15	0	18	17	10	26	15	6	15	95	5	1	6	25	43	33	5	15	18	16	87	17	111	1
Cgla01g000008	98	10	169	614	143	10	498	39	103	25	165	128	113	42	81	180	70	195	84	20	160	303	64	26	30	105	388	139	84	58	115	100	364	70	339	35
Cgla01g000009	63	2	51	326	76	8	301	14	44	18	41	18	21	7	20	50	27	55	46	0	63	302	2	0	14	13	99	27	12	1	42	34	181	16	74	11
Cgla01g000010	7	0	0	21	2	2	9	1	6	2	3	0	2	0	2	1	0	0	6	0	5	17	0	2	0	5	11	3	2	0	1	6	6	6	2	14
Cgla01g000011	2	1	0	0	1	0	1	0	1	0	0	0	1	0	0	0	0	0	1	0	0	0	0	1	2	0	6	0	0	1	0	0	1	0	0	1
Cgla01g000012	0	0	0	0	0	0	0	0	0	0	0	0	0	0	0	0	0	0	0	0	0	0	0	0	0	0	0	0	0	0	0	0	0	0	0	0
Cgla01g000013	48	41	63	21	99	47	71	17	102	105	169	20	19	21	39	27	29	79	197	3	50	346	6	21	55	52	39	12	13	8	27	31	15	32	8	96
Cgla01g000014	79	18	50	49	57	38	36	11	104	106	134	2	4	10	8	3	5	53	70	2	12	541	6	9	26	76	37	13	6	10	3	11	8	7	0	40
Cgla01g000015	159	168	233	88	238	103	156	56	346	318	592	42	30	99	76	44	33	390	405	20	105	1913	84	35	60	700	103	36	133	115	60	48	85	39	108	108
Cgla01g000016	0	0	0	0	2	0	0	0	0	0	0	0	1	0	0	0	4	0	10	0	0	0	0	0	0	0	5	3	0	0	0	0	0	0	0	0
Cgla01g000017	0	0	0	0	0	0	0	0	0	0	0	0	0	0	0	0	0	0	0	0	0	0	0	0	0	0	0	0	0	0	0	0	0	0	0	0
Cgla01g000018	0	2	0	0	0	0	0	0	0	0	0	0	0	0	0	0	0	0	0	0	0	0	0	0	0	0	0	0	0	0	0	0	0	0	0	0
Cgla01g000019	96	139	138	86	175	81	168	92	191	83	59	73	63	80	56	45	58	73	60	51	58	259	126	37	30	72	159	67	239	162	100	89	125	79	273	175
Cgla01g000020	8	0	0	0	0	0	0	0	1	0	0	0	0	0	0	0	2	0	0	0	0	0	0	0	0	0	3	0	3	0	0	0	0	3	0	2
Cgla01g000021	0	0	0	0	0	0	0	0	0	1	0	0	0	0	0	0	0	0	0	0	0	0	0	0	0	2	0	0	0	0	0	0	0	3	0	0
Cgla01g000022	64	15	15	47	52	44	7	1	2	79	6	59	32	2	179	25	16	2	0	3	0	66	45	5	4	53	192	2	36	32	7	32	72	38	181	22
Cgla01g000023	97	22	31	69	151	93	11	2	0	164	8	64	26	2	277	29	31	4	0	7	0	77	51	22	5	109	218	0	73	37	15	44	108	32	123	42
Cgla01g000024	0	0	0	0	0	0	0	0	0	0	0	0	0	0	0	0	0	0	0	0	0	0	0	0	0	0	1	0	0	0	0	0	0	0	0	0
Cgla01g000025	0	0	0	0	0	0	2	0	0	0	0	0	0	0	0	0	0	0	0	0	0	0	0	0	0	0	0	0	0	0	0	0	0	0	0	0
Cgla01g000026	24	2	16	61	106	2	26	20	5	4	100	10	16	14	37	14	33	20	7	2	23	8	30	5	15	11	35	7	9	14	7	6	69	26	81	2
Cgla01g000027	0	0	0	0	0	0	0	0	0	0	0	0	0	0	0	0	0	0	0	0	0	0	1	0	0	0	0	0	0	0	0	0	0	1	0	0
Cgla01g000028	0	0	2	0	0	0	0	1	0	0	0	0	0	0	0	0	0	0	0	0	0	0	0	0	0	2	0	0	0	0	0	0	0	0	0	0
Cgla01g000029	0	0	0	0	0	0	0	0	0	0	0	0	0	0	0	0	0	0	0	0	0	0	0	0	0	0	0	0	0	0	0	0	0	0	0	0
Cgla01g000030	0	0	0	1	0	0	1	0	0	0	0	0	0	0	0	0	0	0	0	0	0	0	0	0	0	0	0	1	0	0	0	0	0	0	0	0
Cgla01g000031	194	158	348	620	614	94	434	171	258	22	119	26	60	97	38	103	2	117	108	5	114	15	5	94	60	349	17	238	418	369	138	73	10	15	23	12
Cgla01g000032	13	14	91	164	124	10	34	71	71	86	15	84	9	0	67	82	10	71	38	4	12	554	24	2	44	57	137	70	17	3	6	4	85	116	3	286
Cgla01g000033	64	66	57	122	138	29	98	23	44	242	26	6	5	16	3	4	22	22	53	12	6	114	22	20	40	13	32	25	46	62	46	27	19	25	7	28
Cgla01g000034	0	0	0	0	0	0	0	0	0	0	1	0	0	0	0	0	0	0	0	0	0	0	0	0	0	0	1	0	1	0	0	0	0	0	0	0
Cgla01g000035	0	0	0	0	0	0	0	0	0	0	0	0	0	0	0	0	0	0	0	0	0	0	0	0	0	0	0	0	0	0	0	0	0	0	0	0
Cgla01g000036	0	3	0	1	2	0	1	0	0	0	0	0	0	0	0	0	0	0	0	0	0	0	0	0	0	0	0	1	0	0	0	0	0	0	0	0
Cgla01g000037	0	0	0	0	0	0	0	0	0	0	0	0	0	0	2	0	0	0	0	0	0	0	0	0	0	0	0	0	0	0	0	0	0	0	0	0
Cgla01g000038	11519	18794	22739	13095	25904	10088	18828	16963	37192	10283	7210	8397	8206	8101	9335	7643	9659	9962	8918	8047	7417	21034	4873	8627	9677	12360	14079	13760	12942	10246	14481	11191	19407	14355	13488	31281
Cgla01g000039	395	488	185	283	947	85	286	682	1028	191	107	77	132	172	728	262	499	319	196	170	461	436	200	251	169	246	201	382	578	199	433	973	232	228	99	1797
Cgla01g000040	1272	1826	1764	1788	2631	2232	2330	1091	2083	883	1288	1678	1163	1000	799	399	1326	1732	1046	843	1099	1950	430	619	2219	1909	2242	1794	1088	861	1601	721	1803	1582	837	2945
Cgla01g000041	395	139	268	220	78	54	482	69	281	149	81	206	183	37	46	35	190	186	29	101	37	1411	94	69	89	114	342	177	53	102	165	4	221	16	24	413
Cgla01g000042	21939	18581	23510	19214	26374	15170	18285	13943	28274	18278	11031	8744	15274	6054	10300	8909	12700	12455	40792	5383	14312	6905	8466	10317	10103	14923	16952	9054	14091	11722	11030	18111	12659	14998	4528	29485
Cgla01g000043	259	340	241	421	436	231	247	152	598	168	195	246	185	172	267	140	274	199	261	118	350	465	166	124	230	407	311	261	406	241	359	268	632	419	340	995
Cgla01g000044	9	43	51	79	26	8	51	9	11	10	4	33	55	64	5	24	4	10	57	4	14	22	71	30	4	5	99	10	7	20	4	25	5	0	0	5
Cgla01g000045	424	1318	446	529	1295	1161	863	581	1021	600	430	248	215	224	546	550	353	390	1105	142	499	1974	688	245	396	215	633	251	528	336	437	372	344	182	233	1031
Cgla01g000046	2242	3578	2219	2612	4774	3314	2974	2037	3534	2019	1936	1398	888	1469	4097	2995	1475	1895	3533	815	1900	8128	3961	980	1446	2080	3301	2000	3685	3579	2511	2429	2512	2067	3983	4051
Cgla01g000047	4895	7373	7505	7064	15521	4710	7566	5837	10285	4552	1720	3553	4086	1906	3197	4514	2495	4365	8324	2156	3992	10586	3417	3160	2111	4811	7957	5929	5363	3060	5062	6375	3288	5427	2784	13351
Cgla01g000048	4045	4137	7521	4548	5761	3624	5442	2903	5574	2586	2760	3724	3156	4524	2816	2915	3370	4567	4504	1580	3381	7292	2454	4247	3480	5388	9111	5286	5945	2278	3073	5381	5092	4559	3397	6123
Cgla01g000049	23569	47648	44714	49643	43679	25936	50196	16885	63183	48112	10559	17595	16098	13448	8417	6642	12875	14521	22341	8085	8144	8509	5896	18638	9924	27788	40143	25043	18447	22885	41019	18056	36877	36282	6865	49286
Cgla01g000050	334	318	204	404	174	141	1007	123	159	125	87	389	178	225	100	73	86	240	149	93	91	826	151	109	197	371	1329	350	165	186	162	172	96	106	208	420
Cgla01g000051	6504	13955	8474	9555	18115	10406	10695	7194	15346	6424	5630	4000	2759	3858	5105	3590	3717	5637	6582	2983	3627	23672	5458	3638	5270	5447	7877	6481	9796	6993	9290	4308	6911	6670	5968	15223
Cgla01g000052	8683	12274	4926	5240	22730	10332	6542	7714	18378	6730	3509	2378	1804	2714	3867	2909	2193	2922	2677	1441	2463	33313	2942	1527	2391	3181	3583	3597	10750	6362	5402	2704	5660	3666	4156	6500
Cgla01g000053	5994	6031	2375	8343	8453	6877	4250	5366	7355	2919	5422	2248	2794	1730	21412	10505	2534	10740	28328	1110	7901	5775	9412	2668	2784	4469	2202	4733	15273	9365	7584	10842	6984	15472	25805	19811
Cgla01g000054	34	42	10	10	33	11	30	4	10	18	4	34	18	24	27	79	4	60	90	7	33	0	32	14	5	36	17	21	37	15	17	41	43	103	76	252
Cgla01g000055	0	0	1	4	8	0	0	0	0	0	0	4	0	0	0	2	2	0	0	1	0	0	0	2	0	8	8	4	0	0	0	0	0	2	0	10
Cgla01g000056	0	0	0	1	2	4	8	2	6	6	0	2	0	0	2	2	9	4	4	0	0	13	6	0	0	8	3	0	2	0	1	6	0	0	0	2
Cgla01g000057	677	1855	1452	1656	1588	1829	1893	843	1245	662	1249	756	634	503	1197	822	864	1369	1243	719	828	2537	885	809	1638	1612	2756	1452	1195	834	1308	1339	996	1583	996	3107
Cgla01g000058	977	1589	1407	1501	2283	2265	2416	841	1927	1245	1498	1225	871	870	1206	1035	1309	1818	2229	900	1001	5198	1768	899	1406	1726	2776	1888	1160	1215	1440	1376	1059	3380	1151	3056
Cgla01g000059	2	2	49	36	17	0	238	4	0	2	12	55	4	4	2	15	2	12	15	4	30	2	2	2	0	4	58	22	35	14	12	4	0	0	14	18
Cgla01g000060	8	20	130	86	19	2	55	46	2	4	18	71	0	10	469	54	8	39	50	33	55	135	14	14	14	163	88	24	72	20	43	4	56	82	12	55
Cgla01g000061	6	17	7	87	16	10	52	18	22	4	2	34	2	0	0	3	0	8	10	7	6	56	0	0	4	19	72	14	6	2	19	0	10	0	0	33
Cgla01g000062	0	0	4	0	2	0	31	2	0	2	8	2	0	0	0	0	8	0	0	0	2	13	0	0	0	0	17	0	0	0	0	0	0	0	0	3
Cgla01g000063	703	696	695	561	1009	608	710	456	931	477	845	483	488	498	605	350	648	576	593	466	405	695	431	463	727	931	1338	969	532	558	578	679	620	767	636	1163
Cgla01g000064	2	61	62	287	18	0	1844	14	6	12	4	473	82	0	148	20	15	100	7	13	25	2	7	172	39	104	2489	95	0	13	58	18	59	6	0	432
Cgla01g000065	4	2	6	4	36	0	46	0	0	4	105	16	62	10	0	8	78	5	4	131	13	76	16	2	6	1	0	61	0	1	0	0	4	0	16	70
Cgla01g000066	57	1743	53	448	377	21	56	253	440	79	15	88	60	22	78	17	22	24	24	61	19	277	16	71	155	96	24	57	34	16	33	12	31	4	6	345
Cgla01g000067	7611	10022	9206	9338	17043	14603	10857	6201	11382	5603	15573	9338	5717	5629	5593	3480	5973	10609	6498	4653	9248	12632	3638	5184	13286	12875	16922	9787	7267	6337	9524	4699	9794	7519	6448	19700
Cgla01g000068	469	1322	917	2095	1007	357	934	167	383	268	141	2182	888	278	214	171	313	976	94	2213	308	13267	1196	1273	148	1561	4733	1933	430	791	670	381	901	578	70	3565
Cgla01g000069	582	698	669	894	1138	736	942	289	683	306	492	386	310	289	363	392	293	502	569	202	435	2418	560	355	270	695	920	605	702	699	611	795	547	622	744	1796
Cgla01g000070	4781	5592	4490	3856	7647	3438	7743	3298	7215	3131	4977	2937	1926	2390	3156	1653	2344	2921	3984	1827	1805	10212	2455	2485	3079	3137	5562	4168	3693	4473	4246	1674	2619	1703	2830	6727
Cgla01g000071	1343	1366	4095	2405	2044	683	3668	496	1505	1231	1664	1276	270	750	137	364	1575	1413	1268	163	455	8613	91	492	524	1008	3622	889	1234	1344	2759	102	632	625	153	2378
Cgla01g000072	223	356	419	466	1422	370	1230	46	127	88	902	2142	2588	410	4964	7720	323	1968	8382	113	1423	224	1053	307	161	1023	1841	122	621	6770	1264	725	1756	1017	11306	9474
Cgla01g000073	3908	6326	4349	4744	6717	2650	8095	3130	6365	2675	3153	2441	1775	2399	3619	2127	2391	2602	2866	1509	2082	8685	3014	1677	2114	3331	5077	3304	5728	5766	4717	2469	3450	2344	3434	7130
Cgla01g000074	45	78	36	23	121	38	104	60	71	58	24	79	26	37	21	42	8	60	44	16	35	59	9	16	36	60	60	61	117	55	48	20	37	54	118	168
Cgla01g000075	5770	2961	3797	3005	7868	3845	4825	2719	5848	5261	3548	1636	2441	1341	1577	1157	2869	2979	4842	745	1812	4169	1183	2590	1938	3794	3510	1960	2175	2745	4378	3687	3195	2756	803	10122
Cgla01g000076	1546	3132	2558	1606	3107	1992	1959	1434	3295	1438	1637	892	1008	851	1292	941	1225	1733	2020	875	1005	2454	535	699	1310	1371	1595	1514	1807	1551	2397	1667	1765	1107	1445	3248
Cgla01g000077	743	881	778	757	1351	703	803	492	1003	606	708	399	425	305	590	335	487	853	498	251	462	1208	347	330	606	828	958	932	606	474	888	1023	623	713	502	1420
Cgla01g000078	211	161	245	226	295	204	291	234	332	105	166	179	36	67	92	63	197	182	269	36	74	496	49	104	196	232	273	188	293	261	175	86	101	215	61	395
Cgla01g000079	4	2	4	4	8	9	20	4	8	2	2	7	0	3	38	0	19	5	1	6	2	575	0	2	0	56	17	4	7	29	1	1	2	2	15	19
Cgla01g000080	92	60	20	22	181	59	90	219	163	41	8	4	7	22	8	35	39	20	57	14	24	1120	0	4	7	1	72	21	35	185	37	14	18	5	36	37
Cgla01g000081	4399	7499	5439	5470	10107	4297	6989	4378	8357	3812	3104	3545	3212	3139	3048	1502	3253	4222	3051	2117	2514	11245	4328	2167	3210	4900	6436	5135	5073	4432	4308	3123	4312	3681	5325	8129
Cgla01g000082	6529	10525	5101	9724	10034	5245	8646	4957	10458	3067	4631	4299	3636	2203	3492	1824	2960	3937	3188	2644	1974	10237	6382	4697	4923	5995	6721	6203	4615	4321	4732	3822	3618	3252	3259	11779
Cgla01g000083	235	567	757	811	681	615	595	398	790	291	733	331	296	349	439	340	500	648	467	293	439	309	431	343	655	492	942	888	428	261	520	576	666	544	350	818
Cgla01g000084	2	0	0	0	0	0	0	0	0	0	2	0	0	0	2	0	0	1	0	0	0	0	0	0	0	0	2	1	0	1	0	0	0	0	3	2
Cgla01g000085	43	52	62	48	140	42	387	132	32	29	53	139	22	32	60	41	42	71	51	8	47	88	16	32	45	151	100	42	99	71	117	15	46	62	13	327
Cgla01g000086	1538	1687	1780	1575	3161	1231	2338	1747	2395	1022	1343	930	600	818	878	1003	786	873	1091	486	783	2228	842	514	820	848	1879	1525	1588	1536	1434	747	1294	1038	1871	2390
Cgla01g000087	220	449	493	491	724	267	522	160	380	281	142	454	186	97	313	501	89	446	225	88	215	173	253	109	193	567	140	174	746	619	851	345	716	454	1108	1025
Cgla01g000088	506	775	1046	950	1591	522	1328	450	1060	418	482	492	162	281	291	202	451	500	333	252	268	2181	485	336	409	476	1321	550	899	509	713	326	735	371	635	947
Cgla01g000089	3	2	6	15	12	4	46	2	0	0	51	49	11	2	0	2	12	14	0	18	8	8	4	6	6	6	10	10	0	0	4	2	0	2	0	25
Cgla01g000090	1638	2565	2352	3082	3734	1824	2761	1512	2353	1371	2182	1498	926	1428	1984	1182	1836	2067	1817	1207	2105	1498	1639	1759	2111	2687	2769	2399	2433	2056	3355	1778	2348	3145	1207	4384
Cgla01g000091	119	258	123	211	561	242	644	281	178	160	119	769	117	156	409	166	54	356	196	91	95	775	151	92	188	613	290	295	672	249	444	45	231	134	247	1122
Cgla01g000092	2037	4005	1172	2060	4005	2944	1345	2149	2807	1393	1413	679	964	1077	1804	553	945	1204	1000	531	515	8801	1404	444	791	1111	1811	1071	1957	2347	2062	1804	2524	2036	1538	2965
Cgla01g000093	1005	1444	1346	2250	1984	739	1554	964	1797	760	1120	1276	1104	973	1225	707	1275	1565	1426	582	1180	1853	1450	1026	707	1185	1495	1696	1134	1782	1300	1521	1929	1568	3637	4232
Cgla01g000094	9761	21080	11682	10075	22396	11711	13966	10659	19266	7955	9432	5268	4217	4405	8168	5283	5990	8022	9042	3760	4855	17211	7876	5429	7224	7042	9291	9135	10903	13440	13150	6955	8429	7230	8914	17901
Cgla01g000095	856	1872	1625	1016	2731	1134	2195	706	1859	854	706	699	439	523	810	564	820	885	950	306	821	3746	712	483	759	777	1492	1012	1170	982	1170	610	988	794	1618	2486
Cgla01g000096	3018	5237	3292	3163	5821	3077	3832	2306	5920	2703	1785	1554	1352	1532	1385	676	1843	2082	1077	900	965	2367	1422	1333	1373	2862	3304	2548	2558	2510	2903	1934	2499	1729	1061	4672
Cgla01g000097	2042	7230	4314	7161	9027	2455	8466	3231	5702	4139	5344	4243	2404	2842	1543	380	1754	3329	2952	2248	1065	10432	3494	2037	2022	6290	7262	3314	2085	1813	3868	886	2296	2715	2778	5644
Cgla01g000098	754	1164	1041	1980	2078	840	1442	438	1832	1242	928	797	452	364	366	212	559	683	469	243	504	1375	410	451	1074	1454	1647	797	572	500	1313	582	909	1364	129	1717
Cgla01g000099	332	190	225	521	1518	343	520	303	586	173	209	230	164	118	149	108	200	184	210	103	158	2561	117	103	267	188	308	248	266	346	351	92	289	130	266	433
Cgla01g000100	60	78	0	4	269	0	3	1	16	0	0	4	0	3	71	13	28	6	2	0	2	4	0	2	2	0	18	0	2	0	0	34	0	7	0	72
Cgla01g000101	0	0	0	0	0	1	24	8	4	2	3	0	0	0	0	2	7	0	4	2	6	1	3	0	0	0	4	0	8	13	3	10	0	0	0	0
Cgla01g000102	286	475	255	376	703	116	402	186	464	133	46	238	118	98	371	194	404	271	294	60	122	293	169	101	181	203	455	178	313	225	328	310	320	342	369	546
Cgla01g000103	0	0	0	0	0	0	4	7	0	0	0	0	0	0	0	0	0	0	0	0	6	0	0	0	0	1	0	0	0	4	0	0	0	0	0	3
Cgla01g000104	6	111	109	822	62	2	260	65	37	39	64	186	240	0	2	56	83	12	91	35	20	4	319	173	69	63	268	70	22	86	155	81	402	157	93	758
Cgla01g000105	15	97	148	391	61	0	162	26	59	34	34	112	72	0	7	23	57	15	49	17	29	41	173	109	53	21	184	49	17	93	62	45	265	75	172	631
Cgla01g000106	296	815	363	528	749	133	444	241	752	264	268	286	177	152	778	594	239	394	430	201	362	923	298	235	171	480	261	339	296	362	406	446	386	533	552	703
Cgla01g000107	0	2	0	0	0	0	0	0	0	0	0	0	2	0	0	0	0	0	0	0	0	0	0	0	0	0	0	0	0	0	0	0	0	0	0	1
Cgla01g000108	0	7	3	4	1	1	2	0	1	0	4	4	0	3	2	1	2	2	3	0	8	4	0	0	3	1	2	0	0	3	2	1	0	3	0	1
Cgla01g000109	0	220	63	5	118	74	147	260	52	140	154	132	34	45	60	30	0	74	66	42	12	53	804	28	154	361	207	66	246	392	32	28	82	67	34	286
Cgla01g000110	10399	15123	9189	12069	15171	7254	13130	7681	19595	6550	7183	5649	4725	5456	6023	3136	5896	6724	6126	3530	4768	9714	6389	3468	6276	7148	11816	11687	10906	8345	10446	7807	8273	6619	10171	15311
Cgla01g000111	2541	5676	2893	2996	5815	3161	3524	3002	5712	2728	2273	1340	1100	1143	2707	1354	1659	1575	1746	1000	1322	4273	2156	1235	1503	2193	2770	2239	2549	2276	3257	2118	2525	2499	2036	5258
Cgla01g000112	545	1521	16457	1880	3376	1386	7980	948	6922	2312	3844	3842	1225	5543	743	721	6351	4703	1170	1014	3185	34	229	1454	3506	3707	2150	7040	2621	905	8486	2096	2832	2238	111	5218
Cgla01g000113	0	2	8	4	1	0	1	0	0	0	0	5	0	0	6	0	3	0	0	0	0	0	0	0	2	0	4	2	0	0	0	2	0	0	0	0
Cgla01g000114	138	116	20	49	63	35	48	46	92	34	28	16	20	15	67	15	13	23	32	16	3	148	46	21	18	33	38	32	103	46	31	18	16	19	35	32
Cgla01g000115	8656	12418	7129	5972	17470	7173	4864	8063	17201	5574	6048	3879	3647	4015	5673	4258	5008	5528	7176	3165	5062	7750	2808	3462	5159	6810	7514	8304	8225	5070	7021	7053	8842	8734	5291	17155
Cgla01g000116	224	303	141	368	400	0	9	7	27	0	6	110	5	2	89	8	116	32	0	0	0	7	121	2	3	10	230	7	18	9	5	14	1	2	169	9
Cgla01g000117	71	102	0	3	192	11	113	147	8	277	4	64	36	104	10	8	0	32	6	2	4	0	0	16	8	992	4	100	26	4	259	4	102	65	0	142
Cgla01g000118	10	1	0	2	31	2	0	4	4	2	0	6	0	0	0	0	4	2	0	0	0	3	4	2	0	0	6	0	1	0	1	1	0	0	0	1
Cgla01g000119	28	56	5	0	26	36	84	63	129	36	51	37	44	49	23	46	7	50	79	18	59	921	4	72	3	71	21	166	71	47	51	73	85	78	65	190
Cgla01g000120	0	0	0	0	0	0	0	0	0	0	0	0	0	0	0	0	0	0	0	0	0	0	0	0	0	0	0	0	0	0	0	0	0	0	0	0
Cgla01g000121	3049	6886	3589	5125	11421	9434	4664	9762	13498	7619	1186	1222	1273	2028	407	239	1339	1399	588	1068	493	21918	1000	720	1393	1177	3478	2318	5594	1739	2301	648	2602	571	2230	2181
Cgla01g000122	1263	2110	1532	1402	1989	1738	1886	1161	2219	758	2186	1184	1165	1112	1131	642	1088	1519	1538	783	741	1164	1345	1102	1643	1722	2609	2007	1401	1470	1205	1270	1463	1551	1816	2553
Cgla01g000123	1043	2282	1309	1615	1832	1586	1238	1494	2358	825	1373	981	629	755	1630	1174	1112	1290	1404	747	1181	2090	1775	784	1075	1704	1824	1576	2149	2254	1639	1315	1667	1414	1473	2873
Cgla01g000124	11	19	20	14	12	4	90	4	26	4	6	16	8	7	10	3	6	23	2	5	14	114	7	6	13	14	26	18	11	3	2	8	20	4	3	25
Cgla01g000125	406	475	1022	971	1395	251	778	188	570	292	245	523	153	142	179	97	283	450	121	183	368	275	147	151	250	428	877	677	242	169	487	153	516	352	204	781
Cgla01g000126	13175	19344	9560	10410	24012	11668	11186	10332	24365	8443	8742	5829	4018	4746	8542	3887	7851	6039	5797	3937	5086	18110	6801	4444	7127	9141	15724	12788	10692	6720	10054	9569	10056	11715	5755	21652
Cgla01g000127	1378	1524	1352	1575	1580	938	1363	777	1623	680	882	965	691	724	1669	954	809	1109	922	502	1120	1250	693	537	1057	1097	1547	1715	1283	760	1272	1579	1657	1559	1596	2825
Cgla01g000128	6731	5917	4949	4799	7899	3733	5197	3404	8400	5456	3223	1970	3032	1573	3317	2181	4038	3191	6906	1178	3255	1278	3848	2730	2605	5014	4776	3682	3989	4271	4301	5326	3693	6160	1559	10836
Cgla01g000129	85	205	50	292	483	39	133	115	153	119	54	103	10	58	37	42	33	115	30	28	64	73	127	13	51	69	88	170	157	84	72	71	100	94	159	199
Cgla01g000130	8	32	19	52	69	6	12	17	14	12	21	27	5	22	15	16	4	26	6	7	16	9	5	7	16	18	30	33	49	36	10	8	18	61	25	38
Cgla01g000131	1	0	0	0	0	0	0	8	3	4	3	1	2	3	3	5	0	0	0	2	0	9	0	0	9	0	2	0	1	0	0	0	1	4	0	2
Cgla01g000132	248	1309	5970	4160	415	9	1411	0	2	214	0	939	1072	0	1629	41	1506	2164	329	4	533	2	1499	0	1294	0	7920	201	315	238	367	331	359	0	20	819
Cgla01g000133	0	11	30	3	79	13	136	6	22	41	16	138	2	2	53	3	5	10	2	0	4	25	7	6	8	409	113	8	8	1	24	0	4	8	0	186
Cgla01g000134	349	323	278	4048	477	1878	6396	854	227	1708	247	2895	259	97	204	2342	49	605	881	174	230	217	29	421	195	468	384	134	814	556	3790	584	5050	3871	330	2817
Cgla01g000135	4	6	7	199	26	17	167	13	4	11	2	178	8	1	1271	123	26	38	24	4	5	1	32	1	3	51	95	8	71	19	190	8	266	399	73	105
Cgla01g000136	23	358	55	2787	237	145	2304	451	104	616	92	1205	197	25	108	1882	84	252	225	128	52	87	38	353	53	104	2080	162	272	132	853	30	3790	1538	139	2394
Cgla01g000137	77662	102494	75224	118470	164552	58449	98973	57635	138297	40507	41387	41323	46338	32495	60907	28534	19446	48142	53570	22800	21123	258612	59109	26668	22586	48568	39003	56122	70203	70135	56347	44728	66314	55035	72743	127273
Cgla01g000138	7389	13549	7604	26995	11693	3888	12247	7589	14538	6790	4773	9415	7211	3393	5080	9990	5619	9855	7509	5991	11204	4195	16788	12298	7107	9645	16198	14524	11488	6626	5411	6059	4488	3976	2133	24360
Cgla01g000139	1018	2080	1708	1380	1977	1399	1885	920	1914	629	1648	1323	1036	904	1051	563	905	1305	875	842	826	1467	739	762	1362	1593	2020	1524	1019	1237	833	734	835	936	914	2092
Cgla01g000140	2159	1656	1067	1602	1139	814	1687	463	1696	1077	968	884	670	301	963	672	536	753	1440	336	720	468	572	630	824	1272	2025	1319	1047	1247	1080	1456	874	1195	387	4318
Cgla01g000141	490	621	561	730	1118	602	894	428	828	265	725	484	323	374	663	419	496	799	548	339	436	780	414	298	707	879	914	886	553	470	641	516	770	810	599	1713
Cgla01g000142	3	22	22	0	7	4	0	27	38	4	6	36	4	20	18	0	3	39	9	8	2	17	8	9	5	4	0	6	13	14	0	22	5	2	1	10
Cgla01g000143	557	936	739	728	1297	554	1283	448	932	487	592	744	395	406	330	189	472	601	421	373	364	1181	605	528	536	627	1334	894	538	492	615	401	659	515	644	1693
Cgla01g000144	7742	11617	11488	10285	18627	7938	10550	5189	13298	5550	3287	4624	2433	4487	6088	1660	4210	5629	5644	2844	2818	6599	6397	3826	3849	6076	6877	6330	8100	7839	5721	7790	4902	9157	4671	12895
Cgla01g000145	4	0	1	3	0	0	0	0	0	0	0	4	0	0	0	0	0	0	0	4	0	0	0	4	1	0	12	4	0	0	0	0	0	0	0	2
Cgla01g000146	0	0	0	0	0	0	0	2	0	0	0	0	0	0	0	0	0	0	0	0	2	0	0	0	0	2	0	0	0	0	0	0	0	0	0	0
Cgla01g000147	0	0	0	0	0	0	1	16	12	12	64	0	15	0	0	7	93	0	0	18	82	0	93	26	0	233	267	72	0	0	80	0	18	0	19	2
Cgla01g000148	642	546	488	594	1062	476	1494	452	657	236	351	303	181	293	277	201	334	351	295	266	250	926	555	274	512	1015	1085	784	494	317	381	313	253	362	1643	1566
Cgla01g000149	0	0	0	0	0	2	0	0	0	0	0	2	0	0	0	0	0	0	0	0	0	0	2	0	0	0	0	0	0	0	0	0	0	0	0	0
Cgla01g000150	0	12	9	4	2	2	13	1	4	0	0	2	0	2	0	2	2	7	0	0	0	3	2	0	1	0	6	0	6	0	0	2	0	0	6	0
Cgla01g000151	0	0	0	0	0	0	0	0	0	0	0	0	0	0	0	2	0	0	0	0	3	0	0	0	0	0	0	0	0	0	0	0	0	0	0	4
Cgla01g000152	0	0	0	0	0	0	0	0	1	0	0	0	0	0	0	7	0	0	0	0	1	0	0	0	0	0	0	0	0	0	0	0	0	0	3	2
Cgla01g000153	0	0	0	0	0	0	0	0	0	0	0	0	0	0	0	2	4	0	2	0	2	0	0	0	0	0	2	0	0	0	0	0	0	0	20	0
Cgla01g000154	0	0	0	0	0	0	0	0	0	0	0	0	0	0	0	0	0	0	0	0	0	0	0	0	0	0	0	0	0	0	0	0	0	0	0	0
Cgla01g000155	0	0	0	0	0	0	0	0	0	0	0	0	0	0	0	0	0	0	0	0	0	0	0	0	0	0	0	0	0	0	0	0	0	0	0	0
Cgla01g000156	0	2	6	1	5	0	1	1	7	0	0	0	5	6	2	0	7	4	9	0	4	1	0	2	5	5	5	1	0	3	0	3	0	2	7	1
Cgla01g000157	22	18	17	21	64	13	57	25	51	18	7	15	6	10	17	24	29	29	41	6	16	15	20	14	20	19	10	25	17	14	8	9	10	29	48	33
Cgla01g000158	12	22	33	11	19	26	17	2	21	26	25	13	2	5	0	1	5	17	4	8	21	8	5	18	13	26	38	24	1	4	14	4	13	21	0	20
Cgla01g000159	2479	2899	1636	1119	3468	1379	2303	1299	4050	2164	926	880	555	724	1172	438	878	1032	1263	649	920	3161	853	1014	649	1233	1740	1659	997	1254	1735	1413	1727	1158	848	3568
Cgla01g000160	4	7	8	18	2	8	17	0	4	2	8	6	0	6	3	0	8	6	4	0	0	8	0	3	24	4	31	4	7	4	4	2	10	9	10	30
Cgla01g000161	8	3	11	7	0	0	23	0	11	5	13	7	2	6	6	8	7	6	2	1	8	654	4	12	0	7	16	8	5	1	0	0	6	4	0	13
Cgla01g000162	129	184	198	89	245	168	688	173	503	308	169	121	146	105	57	28	100	56	140	77	73	208	22	199	74	132	262	242	125	183	186	257	127	133	41	290
Cgla01g000163	7093	29094	3568	3249	8996	11853	6508	6980	13772	5676	3648	1848	1826	3023	6309	2055	2548	2809	5407	2176	2858	9878	2252	1718	2451	2387	926	3306	8594	8231	6426	9978	7267	7026	7667	11737
Cgla01g000164	8991	8346	6141	6513	15035	5524	9926	5007	14264	6386	6491	4692	3953	4403	5282	1913	5737	4362	4482	2796	3476	5476	2152	4493	4286	9212	7413	8923	7415	7683	10428	9948	8615	9196	5721	16741
Cgla01g000165	894	1410	1204	1335	2313	1031	1159	854	1940	770	866	618	571	505	784	600	620	841	841	354	644	2738	862	464	670	958	1256	1037	1528	832	1450	1098	1418	1634	858	2076
Cgla01g000166	4100	5347	5338	5076	6881	2850	7731	2504	6252	2644	2572	1857	1145	1334	2718	1893	1634	2363	2411	1097	1630	7414	3390	1660	1836	2232	3790	2737	3505	4620	3606	1936	3118	1796	2597	5664
Cgla01g000167	34133	42343	40902	85754	43739	22907	30175	31646	71218	36356	20574	14506	17978	5580	33906	21791	19470	18701	30686	10948	16231	10848	40691	22992	21348	53154	37234	28010	30170	55804	35774	52306	33644	51627	5578	71429
Cgla01g000168	144	347	159	278	406	152	329	101	357	115	184	210	189	221	264	195	283	351	319	117	290	333	167	120	210	246	343	304	336	188	201	368	361	338	288	565
Cgla01g000169	2	10	23	0	14	4	16	2	10	4	17	13	10	6	2	8	8	14	2	0	6	54	16	6	8	4	36	28	2	6	2	4	18	43	4	57
Cgla01g000170	3	33	0	2	75	4	8	46	4	0	8	12	7	2	53	14	24	58	53	7	22	72	12	0	32	71	35	11	0	0	35	0	51	181	14	348
Cgla01g000171	5	2	0	1	6	0	0	4	1	0	4	2	4	0	4	0	8	7	46	3	2	3	8	0	24	12	11	7	0	0	10	1	7	112	2	161
Cgla01g000172	31	52	465	1558	217	6	635	14	20	14	118	335	209	107	288	186	249	389	284	107	242	393	265	53	154	334	130	327	143	170	732	163	1004	542	259	1584
Cgla01g000173	41	58	92	130	95	11	82	18	43	36	54	84	38	60	99	55	95	96	77	43	67	79	61	71	82	179	126	110	39	34	95	55	89	93	57	257
Cgla01g000174	35	17	57	46	74	6	82	10	17	13	29	37	11	6	23	22	27	25	29	14	16	40	35	28	34	24	43	28	21	33	28	19	28	26	22	105
Cgla01g000175	53	79	67	538	146	55	79	35	92	38	25	34	16	56	250	64	35	89	81	8	265	125	79	16	58	48	50	40	57	44	42	38	93	137	129	107
Cgla01g000176	103	246	38	271	296	206	145	104	208	168	78	49	34	55	128	93	37	51	91	27	131	365	65	22	84	61	76	34	92	68	92	68	74	98	114	124
Cgla01g000177	3547	4352	3494	3467	7599	2840	4495	2943	5606	2615	2287	1657	1388	1340	1549	972	1662	2263	1659	976	1410	4522	1277	1231	2115	2096	4118	3596	3249	2410	3551	2091	3126	2569	2407	6712
Cgla01g000178	22	23	74	109	19	9	107	10	34	12	54	34	58	43	34	30	48	86	71	17	77	41	30	37	44	88	160	81	39	46	63	32	40	66	48	79
Cgla01g000179	27	132	140	226	84	51	308	14	72	50	105	70	100	80	36	75	93	141	136	53	75	121	65	129	102	104	192	122	72	106	122	77	118	34	106	223
Cgla01g000180	1043	2172	1498	1731	3095	1549	2517	1021	2353	1191	1201	820	473	575	759	481	745	1091	854	473	481	1424	976	698	1011	1266	1632	1117	1208	1128	1972	920	1096	1100	871	2222
Cgla01g000181	472	1627	471	791	1260	453	1035	455	1229	452	663	448	342	450	406	193	412	735	650	291	419	3187	424	404	447	720	1084	708	623	576	683	549	871	752	1055	2873
Cgla01g000182	3931	5252	5407	5535	10397	3903	6769	3746	6655	3965	3160	2526	1718	2326	2363	1497	2371	3394	2424	2162	2508	7673	1858	2079	2282	2959	4298	5228	3433	3751	4377	2117	3335	2733	3035	8244
Cgla01g000183	6701	8155	7279	22713	9779	5225	11020	4831	9880	3606	5956	5103	3977	2900	3345	1952	4204	6878	4401	3235	3017	8705	5524	4698	5216	8807	10602	8095	6291	6458	6192	4653	5823	4822	5165	13716
Cgla01g000184	553	1090	715	740	1674	695	814	481	1104	435	834	414	288	464	881	645	495	719	819	269	642	1380	517	336	645	905	937	729	732	570	797	599	805	863	663	1482
Cgla01g000185	2	79	0	2	20	2	0	0	17	0	0	4	0	1	2718	0	0	0	6	0	0	0	4	17	4	379	0	2	2	0	2	0	2	0	1	43
Cgla01g000186	2330	2059	910	478	933	186	3768	492	1108	1145	3562	681	110	646	338	152	787	1081	154	138	241	2044	943	280	477	882	1932	1854	598	603	1385	315	384	156	2056	1288
Cgla01g000187	578	980	1111	1094	1256	780	1014	502	904	491	1297	534	370	491	893	464	659	891	1124	430	609	1086	587	327	689	625	1135	877	965	1040	1021	551	943	1146	2093	1853
Cgla01g000188	283	1141	2127	2515	5721	360	5031	1174	2569	925	1866	1923	1064	427	312	337	791	1174	886	1493	365	1408	597	1043	2041	1179	2073	3087	246	146	1717	2073	796	1637	557	2786
Cgla01g000189	140	713	781	776	2040	262	2498	610	1012	400	1141	1563	926	514	216	216	581	960	696	994	518	430	211	575	1310	1073	1191	1912	180	65	861	927	463	1078	482	1395
Cgla01g000190	0	0	0	0	0	2	0	0	0	0	0	0	0	0	0	1	0	2	0	0	0	0	0	0	0	0	0	0	0	0	0	0	0	0	0	0
Cgla01g000191	7185	26741	9874	8362	22223	5165	8446	8048	15981	6822	3085	8342	2665	4503	5935	6840	1151	7295	6376	2572	1460	6057	2184	2944	3518	7642	12066	9276	32478	13779	11154	5747	18155	6398	15150	22785
Cgla01g000192	5669	6797	4011	3241	12253	4524	5936	2837	11036	4279	4671	2221	1202	2375	2906	2604	3056	3366	2911	1430	2816	4636	1197	1195	3231	3596	3236	3249	4270	3553	4431	2728	3836	4774	3928	4561
Cgla01g000193	675	1415	2096	2849	715	764	3470	1216	1313	1231	1088	1530	460	409	195	446	818	2077	497	286	1318	2483	185	760	612	944	2702	1119	1198	813	1401	245	1883	814	208	1663
Cgla01g000194	7	17	16	53	0	0	18	0	17	8	5	13	0	6	2	1	4	12	2	0	1	1	16	14	3	25	32	22	4	0	4	6	0	14	0	6
Cgla01g000195	0	0	0	0	0	0	2	0	0	0	0	0	0	0	0	0	0	0	0	0	0	0	0	0	0	0	0	0	0	0	0	0	2	8	0	0
Cgla01g000196	22	41	119	115	80	31	694	14	37	250	194	379	165	68	61	139	55	226	107	57	63	8	553	19	100	697	993	49	71	122	115	337	180	380	10	440
Cgla01g000197	41	73	143	135	58	79	284	31	84	54	88	138	75	116	75	60	84	116	67	50	86	16	40	108	156	152	198	177	66	65	124	100	97	61	20	236
Cgla01g000198	665	4938	480	16	1186	1964	399	1760	3204	2518	395	534	263	96	318	845	136	256	502	79	354	769	949	20	238	169	1583	306	3003	1008	535	573	626	934	210	581
Cgla01g000199	1641	8880	1307	1540	5148	1533	2984	3399	5658	3229	541	4390	1468	1094	1022	1929	270	2875	1357	416	924	1172	1527	906	706	1631	1084	3026	12449	3525	2729	195	2841	890	2202	5462
Cgla01g000200	153	95	18	91	3227	325	52	42	650	94	55	120	177	43	66	302	55	215	2000	22	68	4110	62	31	47	38	134	15	20	28	111	25	242	239	384	920
Cgla01g000201	942	974	934	615	1623	964	958	725	1151	442	1019	465	393	466	665	334	590	491	552	300	364	1037	499	431	585	558	1086	810	865	1054	913	691	652	685	729	1384
Cgla01g000202	0	0	0	0	0	0	4	1	0	2	1	0	0	0	6	4	2	2	0	0	0	4	0	2	0	2	0	0	0	0	0	0	0	2	0	2
Cgla01g000203	0	0	0	0	0	0	0	0	0	0	0	0	0	0	0	0	0	0	0	0	0	0	0	0	0	0	0	0	0	0	0	0	0	0	0	0
Cgla01g000204	0	0	0	0	0	0	0	0	0	0	0	0	0	0	0	0	4	2	0	1	0	12	0	0	0	0	0	0	0	0	4	1	0	0	0	0
Cgla01g000205	21	4	65	43	463	170	138	139	4	433	12	698	50	21	100	34	9	108	31	18	57	49	0	16	4	555	599	8	280	214	175	2	443	185	2	227
Cgla01g000206	2	19	36	55	14	21	137	8	13	37	4	96	6	39	20	10	4	76	40	10	4	101	12	12	15	63	73	18	65	126	22	2	29	92	12	79
Cgla01g000207	85	119	97	163	203	89	298	70	153	84	116	98	23	43	54	29	90	64	69	32	28	1158	34	86	116	116	304	90	84	65	103	26	51	57	60	181
Cgla01g000208	9	24	20	46	120	27	42	28	63	14	70	12	9	12	66	46	16	34	44	21	24	731	16	19	27	62	52	22	88	118	18	6	11	59	126	196
Cgla01g000209	277	205	537	891	609	307	661	103	1445	377	726	477	238	45	135	432	355	267	985	56	359	115	715	635	180	896	741	194	350	583	421	612	217	1460	1247	4203
Cgla01g000210	2	8	0	0	2	0	0	16	10	0	0	0	0	0	46	6	2	0	4	6	0	4	4	0	0	2	2	0	0	0	10	0	0	0	0	8
Cgla01g000211	48	94	110	65	116	72	83	36	130	60	47	41	21	41	60	17	30	63	62	17	66	52	11	24	47	87	100	71	72	74	100	47	79	77	131	105
Cgla01g000212	135	207	242	242	322	165	283	106	258	157	125	142	52	110	103	37	44	113	110	70	101	110	24	95	80	71	143	74	158	213	194	59	136	54	88	320
Cgla01g000213	329	2514	615	752	1632	1379	638	1164	2108	540	972	741	346	185	725	865	522	674	527	444	905	1947	850	425	535	651	907	380	1229	778	926	587	463	1358	657	3093
Cgla01g000214	4425	10433	7865	7385	11948	3692	7635	3622	8105	4378	3443	4667	3757	3088	4003	2653	4102	5560	3809	3074	3421	7068	16170	3967	2942	5568	11431	5823	6323	9074	5178	3991	5085	3273	6030	14872
Cgla01g000215	5	3	90	6	215	56	3	4	3	63	42	2	35	1	1	25	43	3	0	0	11	17	3	1	0	1	4	2	35	36	37	20	7	1	6	12
Cgla01g000216	1560	2255	1165	1996	3147	1709	1750	1236	3298	1333	1064	856	489	463	1230	852	578	957	925	466	784	10627	1129	641	816	1007	1220	1025	1172	1382	1058	772	937	994	629	1617
Cgla01g000217	6098	6865	5236	5211	17050	8078	7496	5767	12276	5127	2032	1894	1159	1771	1648	1051	1377	2250	1579	1043	939	27744	1973	1491	1913	2042	2826	2678	5473	3565	4209	1132	2859	982	1019	5058
Cgla01g000218	142	20	79	65	118	16	48	23	40	26	134	10	14	51	80	227	60	11	18	7	36	286	2	6	38	10	17	2	341	41	236	67	32	262	77	26
Cgla01g000219	1	0	0	2	0	0	2	2	2	1	4	0	0	0	0	0	0	0	2	2	2	54	0	0	0	0	2	0	12	2	0	0	0	0	0	0
Cgla01g000220	0	0	0	0	0	0	0	0	0	0	2	0	0	0	0	0	0	0	2	0	0	0	2	0	0	0	0	0	3	0	1	0	2	0	0	0
Cgla01g000221	0	2	2	3	16	4	23	8	1	2	4	21	4	0	15	4	0	0	2	2	2	8	0	0	0	32	7	0	11	0	4	0	0	0	0	10
Cgla01g000222	22261	36818	43876	31698	55415	23565	38733	28423	66231	17305	20860	21769	17095	18633	15738	14588	19533	25139	24425	15944	19795	79659	9336	16083	18357	37189	33684	36835	29344	15950	33818	22135	34433	28380	21512	59703
Cgla01g000223	6	9	16	8	18	18	100	19	12	28	38	63	14	11	15	8	4	13	28	6	2	4	0	16	3	109	202	54	6	0	58	1	4	4	2	60
Cgla01g000224	716	1574	725	448	1733	692	546	581	1039	482	730	319	321	338	558	355	594	697	505	181	685	950	459	442	381	534	1059	588	1057	912	687	664	821	598	1408	2608
Cgla01g000225	12	2	8	20	15	10	74	2	4	6	7	13	0	10	0	0	10	2	0	0	1	47	5	2	6	0	14	4	34	18	15	4	8	3	2	19
Cgla01g000226	0	0	0	17	18	13	90	0	17	3	23	10	3	0	1	0	4	2	2	6	2	77	8	2	5	4	2	2	8	18	2	0	3	0	0	8
Cgla01g000227	0	0	0	0	1	0	0	0	0	0	0	0	0	0	0	0	0	0	0	0	0	0	0	0	0	0	0	0	0	0	0	0	0	0	0	0
Cgla01g000228	47	27	0	22	446	163	315	34	401	291	57	39	31	103	119	24	59	122	2	12	65	275	16	51	15	274	164	48	0	89	59	58	245	249	193	2
Cgla01g000229	0	0	0	0	4	0	1	0	2	4	2	0	0	0	2	0	0	5	0	0	4	0	0	0	0	1	0	0	0	1	0	0	2	0	1	0
Cgla01g000230	0	10	2	0	1	0	6	4	0	0	0	0	0	0	0	0	0	0	2	0	2	2	0	1	0	0	0	0	0	0	0	0	0	0	0	0
Cgla01g000231	0	15	23	4	0	0	7	8	0	2	0	4	0	0	0	0	10	3	8	0	0	4	0	4	0	0	0	0	0	1	0	0	0	0	0	0
Cgla01g000232	1807	1778	1761	1499	2841	1368	1879	1204	3531	1181	1463	921	533	900	1267	1102	1033	1278	1117	671	1077	3872	1153	621	1202	1956	1414	1813	2150	2342	1600	745	1463	1185	1257	3044
Cgla01g000233	147	629	49	596	69	203	482	24	374	83	498	288	79	111	280	31	43	63	39	89	13	2317	30	42	186	341	15	318	678	355	241	50	39	127	438	204
Cgla01g000234	955	251	1570	1082	4103	1647	4434	1325	3115	1500	294	1274	439	410	781	155	712	735	185	971	380	14556	486	320	644	914	1505	1625	677	476	696	47	409	54	274	3138
Cgla01g000235	175	101	23	165	904	71	162	119	341	89	54	143	84	112	24	45	59	81	154	38	11	776	288	25	84	64	248	113	52	62	199	66	331	25	205	1753
Cgla01g000236	420	747	203	1150	611	416	2003	547	2061	1627	682	580	1695	759	261	128	284	819	908	380	129	192	3454	168	586	1147	2007	905	414	378	5916	5834	1047	260	1113	3688
Cgla01g000237	1	0	0	0	0	0	0	0	0	0	0	0	0	0	0	0	0	0	0	0	0	0	0	0	0	0	0	0	1	0	0	0	0	0	0	0
Cgla01g000238	5	16	8	120	65	15	27	18	14	8	14	6	0	0	21	25	29	22	27	24	32	335	12	8	16	104	22	16	2	0	32	22	61	31	8	395
Cgla01g000239	0	0	0	2	0	0	3	3	1	2	0	4	0	0	4	0	4	2	4	0	0	0	0	5	4	15	0	4	0	0	2	0	7	1	0	6
Cgla01g000240	0	0	0	2	0	0	0	1	0	0	0	0	0	0	0	0	0	0	0	0	0	0	4	0	0	0	0	0	0	0	0	0	0	0	0	0
Cgla01g000241	6482	15594	6339	9573	11521	6195	9013	5847	10587	4127	6034	4897	4362	2944	4605	1459	2801	4815	2712	2591	2026	10878	3775	3213	5179	7513	13772	7351	5954	3378	6203	6061	6659	5679	4018	11764
Cgla01g000242	1182	5520	795	834	2783	2661	1520	3953	2262	408	370	157	261	526	2298	1085	403	1959	1067	761	1062	5259	328	191	363	1114	222	731	3861	1245	1299	297	855	1989	1916	2391
Cgla01g000243	2282	4138	2514	2662	4823	3006	2611	2505	5085	1731	1365	797	976	720	1233	674	1048	1093	1318	670	707	3512	1777	663	1138	1335	2121	1854	2383	1865	1926	1577	1881	1678	1591	3141
Cgla01g000244	15720	21306	7690	6547	35927	14267	10596	18291	29898	12891	5377	5808	2970	5267	8613	5165	4531	7186	5627	2996	5777	27884	4817	3616	4236	7083	8645	8142	13790	7006	10324	6002	7993	9901	8220	20351
Cgla01g000245	276	414	207	468	201	98	436	70	378	339	100	142	104	59	97	35	67	68	161	46	50	18	69	78	38	255	197	131	142	145	244	302	51	225	22	375
Cgla01g000246	0	0	0	0	0	0	0	0	0	0	0	0	0	0	0	0	0	0	0	0	0	0	0	0	0	0	0	0	0	0	0	0	0	0	0	0
Cgla01g000247	0	0	0	1	0	2	4	0	0	0	2	0	0	0	0	0	0	0	0	0	0	0	0	0	0	0	0	1	0	0	0	0	0	0	0	0
Cgla01g000248	0	0	0	0	0	0	0	0	0	0	0	0	0	0	0	0	0	0	0	0	0	0	0	0	0	0	0	0	0	0	0	0	0	0	0	0
Cgla01g000249	11	6	4	0	2	0	62	12	4	4	8	21	5	6	51	0	6	6	6	45	8	95	0	41	10	48	78	60	0	0	12	4	0	0	0	33
Cgla01g000250	154	183	39	44	140	88	212	122	221	73	79	31	55	98	832	81	230	207	133	94	76	1109	104	75	91	74	192	293	365	92	248	144	70	113	478	354
Cgla01g000251	468	1339	815	674	1306	568	1283	505	1124	634	593	431	227	341	518	162	399	559	311	240	294	1608	232	373	455	701	907	767	399	403	779	602	431	435	161	1134
Cgla01g000252	1	0	0	2	2	0	0	0	0	0	5	0	2	0	0	0	0	0	0	0	0	0	0	0	2	0	1	0	0	4	1	0	2	0	6	0
Cgla01g000253	0	0	0	0	0	0	2	0	0	0	1	0	0	0	2	0	0	0	0	0	0	0	0	0	0	0	0	0	0	0	0	0	0	0	0	0
Cgla01g000254	0	0	0	0	0	0	0	0	0	0	0	10	0	0	0	0	0	0	0	0	0	0	1	0	2	5	0	0	0	0	0	0	0	0	0	5
Cgla01g000255	0	0	0	0	0	0	0	0	0	0	0	0	0	0	0	0	0	0	0	0	0	0	0	0	0	0	0	0	0	0	0	0	0	0	0	0
Cgla01g000256	18	27	47	30	27	16	66	25	99	34	10	25	0	9	474	9	38	63	15	8	23	4	16	14	34	130	51	41	14	14	68	0	14	12	2	112
Cgla01g000257	4513	6755	5115	4511	8555	4380	6147	3585	8274	3358	3437	2355	1769	2429	4193	2294	2756	3192	3551	1400	2248	6695	2156	1856	2154	4028	3698	3627	5579	5613	5349	3268	5787	3784	3709	5414
Cgla01g000258	21266	32251	14157	18377	32557	12736	19875	20934	34549	9852	10497	8650	6700	7426	14469	7063	7830	12947	8929	5409	6391	45906	14046	8302	10731	17830	10829	18297	17706	13632	21236	12145	11305	10722	13232	28621
Cgla01g000259	253	573	346	442	584	376	654	320	579	255	330	261	200	278	392	192	303	359	352	155	239	902	336	159	334	332	568	400	598	566	391	190	430	326	384	914
Cgla01g000260	58	44	136	84	112	57	137	8	88	33	87	141	72	111	36	41	163	131	111	58	133	182	65	120	149	115	371	169	82	52	73	14	248	60	28	448
Cgla01g000261	0	0	0	0	0	0	0	0	0	0	0	0	0	2	0	0	0	0	2	0	2	0	0	0	0	0	4	0	0	0	0	0	0	0	0	0
Cgla01g000262	2	0	0	0	5	0	1	0	2	0	0	4	0	0	0	0	2	0	2	0	2	4	0	2	0	0	2	0	0	0	0	0	0	0	0	39
Cgla01g000263	940	311	228	191	2690	932	374	279	2046	461	764	115	61	61	136	106	123	88	87	21	30	5416	60	46	610	127	696	83	185	272	238	18	376	24	105	669
Cgla01g000264	160	167	638	467	256	117	722	130	219	331	304	292	112	64	128	218	174	351	205	143	284	1343	134	273	128	499	290	249	85	155	158	40	120	266	102	792
Cgla01g000265	925	1973	2363	1420	2689	1676	2470	900	1947	1070	884	542	382	501	695	442	706	850	881	338	420	3418	656	529	849	714	1052	654	1239	1051	1252	711	1011	616	1136	2219
Cgla01g000266	0	0	0	0	1	0	11	2	2	4	4	0	4	0	201	0	17	0	0	2	0	0	0	2	14	30	0	2	0	0	0	0	0	0	0	2
Cgla01g000267	15558	161351	2603	276	24975	14176	2090	171061	81579	17622	910	78	8951	381	76342	10390	19782	9799	38629	5547	9598	113	122271	1283	5640	14109	9605	8168	62738	3835	28830	97363	48528	24267	17587	110705
Cgla01g000268	257	72	12	22	170	302	42	100	662	215	24	10	226	32	128	6	24	54	73	119	0	1353	48	4	41	21	0	6	19	25	31	9	100	0	55	102
Cgla01g000269	40	50	83	101	42	26	98	13	29	9	0	124	28	22	48	33	23	85	45	19	44	88	63	35	82	204	141	72	51	51	41	23	26	45	16	61
Cgla01g000270	124	170	256	395	180	108	306	32	111	82	71	240	74	89	72	42	107	206	78	56	112	317	141	116	215	447	290	140	105	102	144	54	81	39	82	169
Cgla01g000271	0	0	0	0	0	0	1	0	0	0	0	0	0	0	0	0	0	0	0	0	0	0	0	0	3	0	0	0	1	0	1	0	0	0	0	0
Cgla01g000272	6	18	3	0	1	6	10	6	1	3	0	0	0	0	0	0	0	2	0	0	0	18	3	0	9	2	6	1	0	2	0	0	2	0	0	0
Cgla01g000273	738	1013	902	1003	1385	1227	830	785	1284	344	906	549	522	678	671	262	482	623	554	344	646	1628	313	321	1164	926	968	939	1312	693	880	736	1038	904	1132	1381
Cgla01g000274	11323	14687	11575	9996	22584	19196	13158	10508	16808	6087	14404	5792	5288	6406	8064	3907	6330	8636	7839	4918	6452	27736	6334	5239	16057	9103	11973	10675	11514	12578	14190	7408	9968	6009	11502	19021
Cgla01g000275	6473	8983	6512	6689	14737	6802	4575	6124	15175	6044	4200	2804	4107	2417	5302	2560	4712	4092	5859	2136	3999	1947	4498	2589	3504	6579	8569	6938	6216	4322	6926	8074	6436	11345	3192	13889
Cgla01g000276	1043	3196	1097	2113	4563	823	6938	456	2446	177	211	2521	2403	4550	304	395	307	1774	1332	760	95	2672	1450	1296	187	278	203	1757	130	230	508	87	1173	195	3007	10482
Cgla01g000277	4	9	16	32	35	4	102	1	19	3	0	16	26	28	1	1	5	10	6	7	0	9	18	5	4	1	3	5	0	3	1	0	3	2	37	60
Cgla01g000278	3838	5965	2441	5016	6213	3406	4769	4147	4619	2283	4545	2047	2402	2328	3552	1366	2270	2738	2455	1901	1741	3218	4003	2474	2610	4969	4561	3852	3476	2822	5339	4146	4475	4417	1538	7168
Cgla01g000279	14	18	2	20	11	4	10	0	0	0	3	14	0	10	26	4	4	8	8	2	4	33	2	1	24	16	39	9	22	13	38	4	53	4	8	36
Cgla01g000280	264	93	49	83	684	165	327	46	305	112	112	66	55	53	103	75	35	90	66	50	35	1577	126	41	75	105	319	60	43	40	66	86	102	278	91	252
Cgla01g000281	0	0	14	0	3	0	0	2	0	0	0	0	0	0	0	0	0	0	0	0	0	2	0	2	1	0	11	0	20	83	0	0	2	0	0	4
Cgla01g000282	0	0	6	0	0	0	0	0	0	0	0	0	0	0	0	0	0	0	0	0	0	0	0	0	0	0	0	0	0	16	0	0	0	0	0	0
Cgla01g000283	67	67	86	74	109	38	56	60	261	36	45	28	22	30	20	13	18	33	76	49	32	697	53	64	85	89	185	55	128	100	20	6	14	26	57	157
Cgla01g000284	3538	5541	4376	4218	5929	5168	4239	2299	6085	2032	3799	2384	2025	1817	2045	970	1991	2372	2298	1657	1650	2080	2444	2057	2579	3069	2834	3133	2433	4878	3656	2316	2761	2958	1605	6085
Cgla01g000285	595	1070	787	724	1540	1366	1004	664	1365	503	1349	418	256	348	746	370	475	580	544	268	475	3614	473	353	929	578	1306	606	725	709	815	361	599	646	512	2052
Cgla01g000286	0	0	0	14	0	0	4	0	0	0	0	0	2	0	0	0	0	0	0	0	0	0	0	0	0	0	10	0	0	0	2	0	0	0	0	1
Cgla01g000287	0	0	0	0	0	0	0	0	0	0	0	0	0	0	0	0	0	0	0	1	0	0	0	0	0	0	0	0	0	0	0	0	0	0	0	0
Cgla01g000288	1	0	0	2	0	1	0	0	0	0	0	0	0	0	0	0	0	1	0	0	1	0	6	0	0	0	0	0	0	0	1	0	0	0	0	0
Cgla01g000289	1282	2417	1614	2743	2357	1188	2696	1981	2911	1081	1351	1437	1687	1060	1367	651	1162	1478	1365	1258	1212	1663	1222	1247	1146	1295	1979	2108	1329	1260	2026	1325	1558	1394	518	4723
Cgla01g000290	207	1219	530	555	299	258	531	119	272	359	832	603	800	592	505	95	315	301	93	327	681	126	555	207	154	606	2652	427	98	74	257	75	574	175	232	580
Cgla01g000291	0	0	0	0	0	0	0	0	0	0	13	2	0	0	0	0	0	0	0	0	0	0	0	0	0	0	0	0	0	2	0	0	0	0	0	0
Cgla01g000292	266	534	803	1035	200	319	816	140	261	99	1417	1401	569	494	1779	404	361	1224	443	488	840	524	135	998	1114	1177	585	622	466	567	172	259	284	270	193	642
Cgla01g000293	28	50	91	141	18	40	75	5	19	14	84	128	53	55	170	41	33	127	19	51	62	46	25	100	65	214	54	58	62	61	12	22	26	31	26	45
Cgla01g000294	0	0	0	0	1	0	0	0	0	0	2	4	0	0	0	0	0	2	0	0	2	7	0	2	0	7	0	0	2	2	2	0	2	2	0	2
Cgla01g000295	1415	2070	1263	1774	2508	1374	1847	971	1823	902	1377	1330	850	1288	923	494	1130	1082	1120	779	879	1117	882	1010	1100	1686	2382	2131	1534	978	1777	1434	1442	1622	1011	3272
Cgla01g000296	383	704	393	887	1288	861	901	348	1314	425	711	427	276	464	417	204	257	556	376	284	305	1224	326	292	447	576	910	497	520	488	441	198	764	477	744	1416
Cgla01g000297	8558	7501	13963	11050	19650	5453	6194	6701	17173	3967	6690	6039	3730	6163	6495	5212	3382	5724	3547	3028	5448	9064	7335	4642	6249	7449	13520	6464	15262	11833	5043	6205	12104	9461	13474	9775
Cgla01g000298	1394	4799	8090	5035	3679	1559	4008	1334	2482	3095	1701	2092	916	1072	667	1542	2125	2858	2299	1507	2132	1765	2738	2337	1239	2459	3365	4467	2172	1952	4159	1173	4635	3394	1039	13725
Cgla01g000299	483	426	1020	846	465	344	823	202	841	468	445	534	296	91	207	271	222	331	444	155	341	125	251	461	329	518	862	700	316	682	331	573	540	442	139	698
Cgla01g000300	549	1146	577	690	1171	577	802	361	1063	821	574	438	206	160	169	64	314	299	407	202	167	735	267	393	513	468	726	402	281	272	663	162	349	221	154	1076
Cgla01g000301	322	768	196	391	1572	599	318	259	622	447	136	667	189	144	83	154	128	299	419	179	77	874	116	96	223	371	222	227	176	95	402	113	386	154	346	308
Cgla01g000302	0	2	0	0	0	2	2	1	0	0	0	0	0	0	2	0	0	0	0	0	0	0	0	0	0	0	0	0	0	0	0	0	0	0	10	0
Cgla01g000303	49	100	110	66	462	63	85	66	51	14	137	57	16	57	72	60	98	93	82	29	57	52	208	46	19	77	85	210	364	376	269	84	132	250	488	144
Cgla01g000304	2758	4637	2969	2690	5994	2882	3491	2688	5526	2214	2304	1358	898	974	2098	1145	1391	1665	1606	1020	1120	3559	1782	994	1534	1876	2759	2181	2652	2968	2784	2032	2321	1506	1764	3879
Cgla01g000305	5010	7219	5183	5067	12166	5801	5829	4334	9220	3337	4700	3579	2105	2714	4237	1897	3056	4365	3065	2172	3572	9196	3244	2105	3919	6261	7841	5632	6334	5004	6115	3912	6752	7391	5108	8690
Cgla01g000306	11614	14380	12105	11429	25693	9514	17536	9164	18975	8671	8868	5576	4656	5661	7543	5039	6178	7787	9844	3872	5409	13339	6232	5816	5808	7373	11980	11704	10884	10145	13890	6518	8678	8690	10712	20305
Cgla01g000307	1116	874	951	2444	2386	595	2154	1311	1153	1124	449	1438	701	365	172	223	593	1574	424	420	497	5473	375	415	784	2359	1988	553	1264	709	1022	240	428	357	121	673
Cgla01g000308	5872	8306	8538	6811	11699	4754	7400	5866	15409	3618	3912	4287	3294	5324	4117	3897	5077	6149	4545	2831	4942	11937	3826	4001	3584	5706	8007	7083	9930	6038	7198	4258	8718	6172	7278	15626
Cgla01g000309	430	1060	583	919	1229	580	673	506	859	442	480	479	375	481	449	256	410	614	373	278	371	713	663	399	573	1088	1160	842	757	593	762	460	695	701	500	1256
Cgla01g000310	1502	2337	1964	2016	3891	1220	2398	1075	2117	1653	1219	936	535	648	483	375	675	1120	715	477	539	1439	516	722	705	1254	1600	1261	1138	941	2006	526	1112	769	335	2178
Cgla01g000311	6790	8890	7213	6203	13881	5975	6459	4565	11196	4836	4492	3770	3927	3198	3518	2392	3494	4799	3423	2427	3380	9728	2912	3596	5022	6227	10504	7791	6052	4328	7735	7354	6949	6761	3400	12130
Cgla01g000312	73	76	95	33	149	72	147	62	96	30	76	50	19	28	57	50	74	66	112	33	78	338	42	49	89	72	149	75	85	47	77	28	78	95	157	245
Cgla01g000313	4	7	8	2	14	5	3	2	5	0	3	0	2	1	1	7	2	4	1	0	4	36	0	3	2	5	10	2	3	1	8	0	2	1	0	13
Cgla01g000314	28882	44459	25909	20528	66234	21529	26369	26146	58326	30230	15750	11670	10348	9331	13094	9229	15291	21885	18648	7598	11948	25649	12170	10763	14866	28646	23138	23223	33648	26714	39535	18357	28178	30413	13676	52297
Cgla01g000315	127	82	3	46	122	48	31	91	67	55	18	5	23	0	6	36	7	12	2	26	40	48	36	14	48	4	5	5	17	2	75	9	10	15	1	13
Cgla01g000316	87	75	41	70	147	58	71	89	101	40	42	30	13	37	43	22	32	36	31	10	42	89	49	19	41	77	142	36	35	25	67	20	55	46	27	33
Cgla01g000317	116	132	64	142	146	43	101	189	78	46	21	35	29	21	73	31	20	37	24	40	54	29	53	30	36	107	163	58	76	79	123	27	78	52	33	35
Cgla01g000318	2787	8570	1865	2621	12243	4809	2625	3147	8207	2968	2462	1273	1615	2677	2817	2427	2010	2237	3091	1350	1724	16915	2818	1299	1149	1612	2008	1878	5421	3088	2911	2538	3888	2103	6046	9014
Cgla01g000319	3664	6752	1014	2937	24982	15338	1296	3583	20861	6865	954	909	1071	795	769	910	804	1255	2420	1709	237	24479	718	439	845	912	2560	1336	1660	1840	1783	688	3684	407	711	8885
Cgla01g000320	56	953	1279	5437	284	39	24593	192	133	200	147	4953	937	29	129	3517	693	2430	436	209	730	660	591	1372	548	170	25645	1124	106	121	2084	174	1935	117	177	11225
Cgla01g000321	946	1315	515	455	615	589	1073	774	351	579	465	958	438	250	1029	305	725	846	832	392	222	1240	643	403	1229	841	971	733	330	462	963	1023	2470	1923	287	2634
Cgla01g000322	90438	132017	56383	110911	121382	64877	90222	93144	154662	54430	38365	59217	49054	19737	30795	20597	37779	68545	19764	30363	20661	200831	47297	49807	95783	85606	144906	65833	76866	22109	54952	33595	47318	29938	14158	82382
Cgla01g000323	5466	9547	4676	4976	10268	4511	6635	4903	11717	4886	3333	3411	2482	2088	3528	2260	2732	4233	3255	1870	2927	6047	3681	2652	3171	3627	6892	5843	4399	4096	6204	3521	5390	3858	4149	14323
Cgla01g000324	747	2713	2354	2344	3034	1681	2898	948	2722	1325	1807	1397	741	925	420	745	1080	1639	1414	718	1673	3327	1226	1141	1390	1783	2876	1537	1754	2459	2218	1064	1645	1062	1356	3684
Cgla01g000325	22	48	51	44	56	24	80	21	43	31	81	58	14	20	52	16	8	38	32	16	20	129	34	6	22	171	166	31	48	71	96	20	30	27	18	252
Cgla01g000326	984	1631	3409	2077	3030	2604	2952	968	1780	1000	2224	1312	560	823	1248	916	1444	1975	1855	885	1839	1847	682	1206	2828	1568	2891	2356	1069	1323	2188	640	1633	2246	691	3488
Cgla01g000327	314	352	394	1222	624	267	909	270	725	474	517	389	337	220	429	214	275	448	439	359	441	1069	429	272	395	426	1060	425	302	295	341	434	318	478	585	1406
Cgla01g000328	498	917	785	861	620	759	750	312	830	387	666	521	387	424	474	391	546	529	479	492	407	380	760	431	730	884	1401	1644	702	665	582	651	586	579	663	1363
Cgla01g000329	0	11	0	0	0	0	0	0	0	4	0	0	0	0	0	0	0	0	0	7	0	0	0	0	0	0	0	6	0	0	0	0	0	0	0	0
Cgla01g000330	0	3	1	8	0	4	13	0	7	2	0	4	0	0	0	0	0	2	0	9	0	4	0	2	2	4	2	6	0	0	0	0	0	0	0	0
Cgla01g000331	0	2	0	0	0	0	0	0	1	0	0	0	0	2	0	0	0	4	0	0	0	2	0	1	0	0	0	0	0	0	0	0	0	0	0	0
Cgla01g000332	288	592	459	689	494	460	907	149	537	330	347	355	163	236	195	84	260	279	125	199	84	332	239	307	390	405	1126	671	217	138	168	196	95	120	97	534
Cgla01g000333	1	1	11	43	8	4	5	0	5	3	6	7	1	2	9	4	8	3	4	14	7	105	4	1	10	2	3	33	1	6	2	0	4	3	11	8
Cgla01g000334	1287	1470	1242	1999	1724	1385	1835	844	1901	1108	4131	1760	949	1082	625	278	1076	1320	2277	772	1093	1011	592	733	1844	1750	1540	1195	896	1156	1287	671	1410	1764	812	1885
Cgla01g000335	0	0	0	0	0	0	0	0	2	0	0	0	0	0	0	0	0	0	0	0	0	0	0	0	0	0	0	0	0	0	0	0	0	0	0	0
Cgla01g000336	2287	2903	2173	2278	3488	2178	2700	1212	2918	1977	1932	1930	1124	1441	2534	1297	1946	2013	1825	1211	2002	812	2401	1595	2252	3456	2786	3154	1750	2258	2864	3278	2443	5399	1139	5601
Cgla01g000337	320	569	578	365	872	336	523	196	560	333	160	321	107	215	378	161	412	404	184	138	306	700	142	328	299	500	659	347	399	189	453	279	485	444	180	1108
Cgla01g000338	18	4	11	42	31	4	150	3	2	9	36	31	1	5	15	2	6	12	6	5	3	542	0	11	2	27	181	58	0	0	13	6	6	2	4	30
Cgla01g000339	1795	1607	1517	2081	2242	1755	1937	824	1734	1252	199	1387	628	1084	768	304	1106	940	60	728	683	1096	726	783	1380	1510	1803	1425	971	1056	1231	746	1327	2321	742	2078
Cgla01g000340	576	895	345	948	997	157	505	326	771	264	730	525	100	128	523	525	610	547	511	204	440	1242	170	91	581	227	258	394	229	274	1078	87	236	1002	188	1557
Cgla01g000341	948	2211	1608	1550	2472	1131	2033	883	1964	1040	845	876	477	848	1235	859	698	1005	883	356	873	1128	1078	598	688	1201	1626	1037	2245	1774	1725	729	1543	1338	2310	2220
Cgla01g000342	434	197	198	87	148	81	223	80	288	127	131	80	24	73	77	25	63	128	151	37	118	266	43	38	132	149	186	138	272	220	49	102	257	55	109	209
Cgla01g000343	2535	5606	2120	2288	5205	3016	2570	2240	5627	1954	1872	1524	1321	1424	2414	1509	1240	2166	2179	762	1735	3216	1684	1135	1485	2766	2951	1779	3476	2932	2484	1673	1795	2840	2498	4051
Cgla01g000344	1518	3438	2134	2350	3872	965	2740	920	2935	1255	1376	1149	652	1384	1729	1847	1250	1550	1602	659	1680	846	2663	900	1118	1563	2313	1406	3703	3220	1513	927	2445	1878	3353	4031
Cgla01g000345	304	700	497	346	850	200	703	189	650	282	286	233	108	228	266	341	249	244	366	158	370	162	449	205	159	168	353	230	577	588	270	162	442	188	478	1000
Cgla01g000346	526	1612	947	1126	1691	469	1379	396	1022	718	388	261	175	258	402	438	376	370	565	155	262	407	852	424	317	189	787	225	483	837	479	162	504	91	297	1539
Cgla01g000347	0	1	0	0	0	1	1	0	1	1	0	0	0	0	0	0	0	0	0	0	0	0	0	0	0	0	0	0	0	2	0	0	0	0	0	0
Cgla01g000348	4541	7509	3169	2958	8740	3084	3254	3286	7268	2038	3935	2653	2907	3384	14940	5245	5246	5583	8351	2314	5923	13798	6739	2767	3228	6562	5147	4178	6435	4428	4827	6588	5467	9120	7256	14043
Cgla01g000349	303	489	995	751	953	318	901	221	712	362	376	317	181	293	268	162	272	458	449	160	521	374	350	232	296	379	529	380	636	945	557	247	465	487	556	1345
Cgla01g000350	273	453	703	712	693	258	565	167	559	265	325	315	189	311	237	161	299	364	325	154	496	399	241	231	288	473	421	381	641	473	473	245	458	577	613	1138
Cgla01g000351	8	2	11	26	8	6	33	4	23	24	8	16	4	10	4	3	1	9	10	0	5	63	0	9	14	7	2	4	0	1	12	0	7	0	13	12
Cgla01g000352	20	18	24	13	72	15	48	2	32	32	43	43	31	33	14	17	13	10	22	14	33	116	1	18	16	43	2	18	11	20	45	0	4	17	55	6
Cgla01g000353	0	3	3	3	8	0	0	0	4	1	2	1	2	0	2	1	1	2	0	4	5	8	0	1	0	4	3	3	3	0	3	0	1	1	0	2
Cgla01g000354	251	246	403	1	661	0	1	83	269	189	159	92	52	117	26	45	39	73	116	26	107	4	0	24	61	46	39	2	88	112	209	0	102	34	100	88
Cgla01g000355	54	56	66	0	181	0	0	20	76	24	25	9	6	54	9	6	8	13	15	6	21	0	2	14	10	10	10	1	36	9	68	0	33	8	16	11
Cgla01g000356	642	530	930	6	2058	0	6	234	1002	371	434	384	321	571	115	133	143	143	409	104	473	12	3	119	334	328	87	4	612	381	661	0	350	263	167	336
Cgla01g000357	4607	5626	3990	3945	10208	4337	6299	5652	7340	3989	4725	2643	1853	1985	4565	2141	2772	2887	3167	1867	2053	14265	2511	2294	2507	3880	3955	3609	3695	4588	3892	3011	3265	3627	3089	6954
Cgla01g000358	3245	6696	3670	4057	10404	5353	5467	3449	7782	3598	2410	1489	944	1289	1494	871	1290	1947	1254	752	919	12311	2046	1072	1847	1694	3646	2112	3530	3138	2934	1369	2260	1255	2225	4343
Cgla01g000359	3	9	0	1	0	0	0	1	4	1	0	2	0	0	0	0	0	2	0	0	0	7	4	0	0	0	5	0	0	0	1	0	0	0	0	2
Cgla01g000360	56	31	4	5	55	13	48	6	12	38	33	27	25	116	40	9	179	19	13	2	21	1	6	27	20	166	58	3	397	30	12	15	21	6	205	35
Cgla01g000361	2	0	1	0	0	0	1	0	2	0	0	1	0	2	2	0	0	0	0	0	1	8	0	0	2	0	0	9	0	0	4	0	0	0	0	2
Cgla01g000362	0	0	1	0	0	0	0	0	0	0	0	0	0	0	0	2	0	0	0	0	3	9	0	0	0	0	0	0	0	0	0	0	0	0	0	0
Cgla01g000363	0	0	0	0	0	0	0	0	2	0	0	0	0	0	0	0	0	0	0	0	0	7	0	0	0	0	0	4	0	0	2	0	0	0	0	0
Cgla01g000364	47	0	62	0	286	0	182	0	130	0	0	0	43	91	24	0	0	6	0	0	42	34	3	0	0	0	2	6	0	0	131	0	44	7	0	0
Cgla01g000365	21	0	34	0	151	0	94	0	72	0	0	0	50	152	58	0	0	3	0	0	127	80	0	0	0	0	0	17	0	0	91	0	36	32	0	0
Cgla01g000366	0	0	0	0	0	0	0	0	0	0	0	0	0	2	10	0	2	0	0	0	0	4	0	0	1	0	0	0	0	2	0	2	0	4	0	2
Cgla01g000367	0	0	0	0	2	0	0	0	0	0	4	0	0	1	0	0	0	2	0	0	3	4	0	0	0	0	0	0	0	0	0	1	2	0	6	0
Cgla01g000368	0	0	0	0	0	0	0	0	0	0	0	0	0	0	0	0	4	0	1	0	0	0	0	0	3	0	0	2	0	0	0	0	0	0	0	3
Cgla01g000369	0	0	0	1	1	0	0	0	0	0	0	0	0	0	0	0	0	0	0	0	1	2	0	0	0	0	0	2	0	0	0	0	0	0	0	0
Cgla01g000370	0	0	0	0	2	0	0	0	0	0	0	0	0	0	0	0	0	0	0	0	2	0	0	0	0	0	0	0	0	0	0	0	0	0	0	0
Cgla01g000371	0	4	19	2	2	0	2	0	11	0	6	12	2	9	0	2	6	4	0	0	0	0	0	0	6	8	7	0	0	4	4	0	0	0	10	0
Cgla01g000372	356	803	548	740	371	235	1055	188	403	298	442	293	301	292	217	96	400	375	388	259	106	642	259	444	295	737	823	354	455	430	492	209	155	178	129	630
Cgla01g000373	2	1	5	2	1	2	10	0	4	5	14	2	3	9	0	0	6	2	4	6	0	8	5	8	8	0	12	2	0	4	4	0	4	2	0	0
Cgla01g000374	4	39	30	93	15	35	83	6	6	16	631	99	23	14	99	142	49	146	69	17	53	461	62	68	169	354	319	81	39	35	99	60	31	142	10	309
Cgla01g000375	2	0	0	1	0	0	0	0	0	1	8	19	3	0	0	6	6	1	2	3	3	46	2	0	7	0	3	2	0	3	3	0	0	6	0	10
Cgla01g000376	2	0	1	0	0	0	4	0	0	0	2	10	0	0	1	2	2	0	0	0	0	27	0	0	2	2	6	0	0	0	0	0	0	2	0	4
Cgla01g000377	14	16	25	34	22	8	71	10	28	10	42	47	20	43	20	17	76	53	16	24	41	87	15	45	22	50	112	87	33	30	27	13	35	15	46	220
Cgla01g000378	454	635	520	890	1013	540	856	318	753	437	656	396	280	311	660	269	384	484	452	193	383	703	504	309	456	747	1388	675	857	750	605	523	633	756	522	1384
Cgla01g000379	101	334	58	106	144	96	117	51	201	91	87	56	32	37	50	22	29	56	126	74	11	378	92	67	68	193	300	127	226	146	49	44	53	19	17	92
Cgla01g000380	179	643	80	177	540	195	261	55	722	238	122	171	125	98	231	204	32	147	384	229	42	402	172	213	149	237	518	258	283	113	140	145	60	42	43	420
Cgla01g000381	33132	87759	19629	17225	54034	23284	23986	40714	69379	20155	17223	10306	13578	7703	52510	14694	10706	15846	22296	9325	9233	34010	17158	10383	8350	23583	17064	22948	24937	17585	18413	23018	15434	22945	15167	48140
Cgla01g000382	8	11	0	0	11	1	0	0	4	0	1	0	0	0	16	2	1	4	2	0	0	14	0	0	2	0	4	0	2	3	2	1	25	2	17	4
Cgla01g000383	1314	1714	37	228	764	3253	49	99	1584	252	2425	33	28	43	857	132	268	174	186	18	80	4079	90	52	3365	229	917	87	505	444	707	62	1698	89	367	561
Cgla01g000384	14	82	24	38	106	62	99	40	38	40	20	18	7	10	13	15	17	31	40	6	54	51	38	59	88	66	83	28	38	36	36	18	63	47	27	156
Cgla01g000385	11452	11010	8236	11924	15705	9290	8967	7992	17898	8864	6433	4120	3432	3492	9102	5138	4916	6293	7848	3165	6084	6526	5643	4402	4095	10729	7086	8412	11065	6449	12143	10237	11628	15876	6625	22585
Cgla01g000386	1292	2827	1915	3158	1545	990	2672	1246	1656	798	778	1102	681	477	671	490	394	1072	742	489	433	1595	1100	631	803	1068	1602	1264	1612	1575	1157	338	728	635	1115	838
Cgla01g000387	1817	3120	1807	1426	3599	1865	2702	1878	3297	1358	1484	1297	1386	1236	1043	867	1811	1580	1362	904	1715	3203	907	1075	1597	2468	2250	2313	1900	1266	1915	1448	1384	1603	1066	3357
Cgla01g000388	3119	3929	3515	2632	7003	2843	2983	2692	5617	2162	2414	1578	1524	1789	2600	1181	2242	2297	2621	1088	1847	4782	1698	1398	1779	3163	2413	4199	3339	3050	3190	3405	4557	2786	5458	6153
Cgla01g000389	2550	4715	3651	3418	7320	4625	3039	3453	7526	3334	2268	1825	1723	2150	2583	2545	3091	3004	3315	1734	2726	6814	1578	1614	2940	3415	3669	3578	4649	2376	4767	3304	9786	8978	2231	9732
Cgla01g000390	2	0	9	4	4	0	2	0	0	0	4	4	0	4	0	0	0	2	0	0	0	4	0	2	6	0	0	0	0	0	2	0	10	0	10	13
Cgla01g000391	109	82	102	146	101	177	200	56	72	149	226	117	54	56	126	26	70	60	38	22	32	702	41	57	116	136	265	176	47	110	67	52	62	44	62	185
Cgla01g000392	1812	2640	4241	3014	4982	2609	5141	1565	3548	1268	3569	2019	1201	1925	2133	1413	1950	3045	2104	1173	2289	1343	1835	1593	2855	2561	3608	4489	2815	3399	3055	1661	2476	2443	2422	4334
Cgla01g000393	0	0	2	0	0	0	0	0	0	0	0	0	0	0	0	0	0	0	0	0	0	0	0	0	0	0	0	0	0	0	0	0	0	0	0	0
Cgla01g000394	0	0	0	0	0	0	0	0	0	0	0	0	0	0	0	0	0	0	0	0	0	0	0	0	0	0	0	0	0	0	0	0	0	0	0	0
Cgla01g000395	0	0	0	0	0	0	0	0	0	0	0	0	0	0	1	0	0	0	0	0	0	2	0	0	2	0	0	2	0	0	0	0	0	0	1	2
Cgla01g000396	0	0	0	0	0	0	0	0	0	0	0	0	0	0	0	0	0	0	0	0	0	0	0	0	0	0	0	0	0	0	0	0	0	0	0	0
Cgla01g000397	1308	1323	1133	1689	2428	882	2336	817	2472	915	595	718	377	620	398	256	713	673	497	455	299	3054	563	755	602	588	2712	1311	761	620	1086	645	1068	586	1225	2287
Cgla01g000398	1126	2587	1362	1717	2923	1462	2648	1439	2076	1261	889	517	377	455	892	629	648	874	862	370	554	1757	899	743	811	800	1324	929	1437	981	1750	718	1036	584	744	2200
Cgla01g000399	0	0	0	2	0	0	0	0	0	0	0	0	0	0	0	0	0	0	0	0	0	0	0	0	0	0	0	0	0	0	0	0	0	0	0	2
Cgla01g000400	4729	3757	3138	4432	9649	2919	5214	3079	8342	3687	1580	1782	1073	1557	1207	783	1601	2194	2040	778	1537	22818	1386	1120	1313	2007	2551	2106	3525	2297	2890	1538	2178	1617	2641	3944
Cgla01g000401	0	0	0	0	0	0	0	0	0	0	0	0	0	0	0	0	0	0	0	0	0	0	0	0	0	0	0	0	1	0	0	0	0	0	0	0
Cgla01g000402	0	0	0	0	0	0	0	0	0	0	0	0	0	0	0	0	0	0	0	0	0	0	0	0	0	0	0	0	0	0	0	0	0	0	0	0
Cgla01g000403	0	0	0	0	0	0	0	0	0	0	0	0	0	0	0	0	0	0	0	0	0	0	0	0	0	0	0	0	0	0	0	0	0	0	0	0
Cgla01g000404	0	0	0	0	0	0	0	0	0	0	0	0	0	0	0	0	0	0	0	0	0	0	0	0	0	0	0	0	2	0	0	0	0	0	0	0
Cgla01g000405	44	61	100	118	95	29	255	31	98	90	99	98	32	35	205	36	90	72	54	23	41	296	38	69	46	238	390	72	68	72	48	16	58	27	30	276
Cgla01g000406	27	169	9	55	118	48	33	32	28	60	18	70	91	30	50	80	15	50	52	25	14	26	143	27	33	115	125	32	26	59	65	11	44	82	1	164
Cgla01g000407	0	0	0	0	0	0	0	0	0	0	0	0	0	0	0	0	0	0	0	0	0	1	0	0	0	0	0	0	0	0	0	1	0	0	0	0
Cgla01g000408	690	2960	1100	2316	2906	1373	2061	3254	1681	1488	644	2188	643	477	355	160	82	1126	245	580	196	639	2155	260	608	1528	785	836	1334	1578	1135	826	747	694	477	600
Cgla01g000409	4	0	1	0	0	0	0	0	0	0	0	0	0	0	9	0	0	0	0	0	0	0	0	0	0	0	0	0	0	0	4	0	0	0	0	1
Cgla01g000410	0	0	0	0	0	0	0	0	0	0	0	0	0	0	0	0	0	0	0	0	0	0	0	0	0	0	0	0	0	0	0	0	0	0	0	0
Cgla01g000411	0	0	1	0	8	0	0	0	0	0	0	0	0	0	2	0	0	0	0	0	0	0	0	2	0	0	0	0	0	0	31	0	24	0	0	2
Cgla01g000412	7	0	2	0	0	0	0	0	0	0	0	0	0	0	0	0	0	0	0	0	2	0	0	0	0	0	0	0	0	0	0	0	0	0	0	0
Cgla01g000413	51	10	37	215	193	80	208	34	67	78	80	183	59	30	174	48	88	94	4	35	66	344	31	4	87	289	151	133	99	125	122	28	132	93	80	180
Cgla01g000414	0	0	0	2	0	0	1	0	0	0	0	0	0	6	0	0	0	0	0	0	0	0	0	0	0	0	0	0	2	4	0	0	0	2	0	0
Cgla01g000415	70	97	75	222	106	119	140	65	115	86	109	86	63	40	110	72	79	116	100	26	80	239	84	99	156	238	185	122	112	37	74	105	49	189	6	166
Cgla01g000416	0	0	0	0	0	0	0	1	0	0	0	0	0	0	0	0	0	0	0	0	0	0	0	0	0	0	1	0	1	0	0	0	0	0	0	2
Cgla01g000417	0	1	0	0	0	0	2	2	5	0	0	0	0	4	6	0	0	2	0	0	3	0	0	0	0	4	0	0	2	2	0	0	4	0	0	1
Cgla01g000418	0	0	0	0	0	0	0	0	0	0	0	1	0	0	0	0	3	0	0	0	0	2	0	0	0	0	0	0	0	0	0	0	0	0	0	0
Cgla01g000419	385	560	1332	936	456	460	2286	176	304	260	341	1035	268	390	280	139	406	695	257	85	612	129	169	373	720	527	1824	782	292	314	908	482	666	408	225	1075
Cgla01g000420	0	0	0	0	0	0	2	0	0	0	2	0	0	0	2	0	0	0	0	0	0	5	0	0	0	0	0	0	2	0	0	4	6	0	1	6
Cgla01g000421	0	0	0	0	0	0	0	0	0	0	1	0	0	0	0	0	0	0	0	0	0	0	0	0	0	0	0	0	0	0	3	0	0	0	0	2
Cgla01g000422	2238	2155	3410	3601	6943	1401	4209	1517	5417	2471	1726	2082	1223	1712	1263	1010	1406	2546	1331	1058	1586	2802	1410	1244	1304	2138	2757	2340	2531	2701	2670	1424	2423	1944	1204	3335
Cgla01g000423	4	13	10	14	16	0	4	0	9	2	9	2	9	4	6	2	4	4	2	0	1	14	0	1	11	6	1	4	4	2	18	0	26	10	21	28
Cgla01g000424	220	168	202	310	182	133	294	191	345	153	216	163	62	200	187	260	194	221	441	110	318	854	122	133	57	241	277	202	218	162	57	245	592	186	1086	1676
Cgla01g000425	41	31	5	28	19	23	48	25	32	43	18	17	28	0	40	20	15	11	19	0	8	2289	18	7	14	5	12	12	2	9	8	14	19	33	16	176
Cgla01g000426	3949	8595	4515	5230	9819	3633	6566	3446	7625	3664	3272	2137	1324	2226	4120	3146	2695	3634	3820	1513	3481	10125	3444	2178	3220	3680	4662	3366	6274	4784	5712	2982	4458	3907	4717	8791
Cgla01g000427	5078	6154	5730	4300	8572	4046	5880	5195	8032	2776	5896	3891	2527	2827	5439	2916	3032	5029	5654	2396	3518	9811	3626	1981	3263	4451	4517	5876	5167	7189	5518	2601	3999	3333	10056	10710
Cgla01g000428	809	276	107	141	650	210	198	3199	251	199	1537	148	176	61	41	1192	122	307	469	287	287	1469	715	45	144	60	18	178	299	205	161	22	174	132	488	594
Cgla01g000429	9869	2343	856	2266	5965	1502	1431	16994	3154	3306	8889	773	1736	752	460	4828	895	2489	4288	2739	1814	3834	7696	284	973	1349	314	1418	3553	2173	641	290	1088	4008	1801	1604
Cgla01g000430	250893	138750	18342	84630	366164	57215	28256	345866	173452	134785	72677	15033	34379	9348	42905	80090	14231	74441	73570	48924	62602	198119	282145	19520	23772	101897	26822	91269	176693	65829	48116	41975	244502	150462	142611	252551
Cgla01g000431	36547	15557	821	2294	32000	5457	4676	52144	10965	5092	26538	1368	3601	577	1299	14278	2301	2899	5110	18220	4265	173565	36858	713	5110	906	2401	11723	2266	1443	3234	1142	3961	18663	11543	12659
Cgla01g000432	31	24	26	5	43	35	19	420	32	8	771	26	36	7	30	307	31	36	11	413	36	169	52	0	74	0	2	28	24	33	34	2	16	27	44	30
Cgla01g000433	0	0	1	0	0	0	3	2	0	2	0	0	0	0	0	0	0	0	0	0	0	0	0	0	0	0	5	0	0	0	0	0	0	0	4	0
Cgla01g000434	0	2	0	2	4	0	10	0	0	8	9	4	2	0	2	0	4	0	0	2	3	6	0	0	0	15	56	30	0	2	38	4	0	19	2	49
Cgla01g000435	27	4	0	64	2	0	83	10	6	4	46	32	0	0	36	6	2	0	4	2	2	559	0	4	8	45	248	16	10	8	42	0	0	65	1	20
Cgla01g000436	0	388	96	0	46	11	2	733	83	49	42	0	6	0	648	2	19	96	149	15	0	0	81	19	140	44	83	93	59	38	16	1	0	25	362	19
Cgla01g000437	1370	2258	1929	1899	8737	2140	1495	1367	5056	2509	1973	783	384	1069	1291	632	754	1449	1028	343	955	4907	907	889	1007	1665	2224	929	2257	1474	2439	1738	2095	1117	952	3784
Cgla01g000438	13747	23655	22518	8297	61418	14414	11339	30298	55542	15543	9029	10151	5093	9849	12774	11666	13475	20880	21730	6106	20421	29486	10884	14783	12580	23382	8909	23103	28681	11885	17414	8402	11425	22570	11228	49458
Cgla01g000439	239	445	70	63	306	108	103	373	1168	138	56	34	22	37	69	90	68	111	267	25	63	664	148	128	129	243	116	70	416	78	159	41	104	38	323	1036
Cgla01g000440	2654	5228	1894	2348	3806	2826	2426	2280	4767	2515	1836	1325	1085	985	1997	1337	1734	1919	2671	778	1385	1016	3212	1817	1830	2734	3253	2365	2422	1796	2333	2228	2107	2011	729	6152
Cgla01g000441	125	1351	56	349	257	254	166	39	211	45	374	511	291	95	544	233	196	407	835	190	445	459	1492	744	799	659	1256	155	135	106	121	192	138	460	221	5594
Cgla01g000442	14	275	4	0	34	2	0	0	19	0	10	6	30	1	84	18	13	41	64	8	33	76	488	13	36	0	0	7	0	0	5	71	19	16	58	284
Cgla01g000443	1497	4799	2719	2963	6308	2517	3565	2029	4128	1826	1903	1392	851	1084	1794	1280	1248	1761	1517	936	1583	5393	2215	1233	1642	1546	2342	1919	2633	1874	2551	1525	1965	2016	2564	4909
Cgla01g000444	0	0	0	0	0	0	0	0	0	0	2	0	0	0	1	0	0	0	0	0	0	0	0	0	0	0	0	0	0	0	0	0	0	0	0	3
Cgla01g000445	0	0	0	0	0	0	0	0	0	0	0	0	0	0	0	0	0	0	0	0	0	0	0	0	0	0	0	0	0	0	0	0	0	0	0	0
Cgla01g000446	1894	3033	2404	1844	4421	2540	2645	1447	3425	1912	1784	1164	933	1068	1142	353	1470	1566	1009	901	891	1180	1233	1314	1653	1457	3108	2068	1567	1897	2667	1408	1741	1700	867	3809
Cgla01g000447	3875	6887	4413	6760	7120	4096	6214	2805	5478	2649	2538	5770	4943	1860	2445	1743	2519	5868	2961	1672	2642	4241	10744	4683	3115	3913	7542	3218	3371	2911	2639	2528	4076	1789	1648	13908
Cgla01g000448	0	12	0	7	11	4	6	0	3	0	2	2428	0	3	36676	2	0	5	1	0	0	7	4	1889	14	63866	12	2	63	11	345	2	1	0	6	8410
Cgla01g000449	0	12	0	9	17	19	6	2	6	0	8	6376	2	0	1	8	1	6	2	0	0	11	8	2607	33	110770	17	10	119	30	672	0	4	5	12	26706
Cgla01g000450	0	18	0	26	15	4	6	2	12	1	20	2718	2	8	151645	8	0	8	0	0	2	7	6	6475	15	210640	4	8	87	40	872	0	5	0	6	23708
Cgla01g000451	212	522	1130	738	2109	143	681	164	328	273	187	701	583	312	48	100	251	558	191	107	111	583	228	645	229	479	470	164	412	285	626	144	856	105	125	1121
Cgla01g000452	2	4	7	6	3	1	4	2	5	11	2	2	0	4	84	4	88	8	0	0	5	0	30	4	2	12	8	1	0	0	0	21	12	0	0	0
Cgla01g000453	0	4	11	2	4	0	16	0	2	2	2	2	2	2	6	2	6	0	3	2	2	1	8	2	0	22	9	8	3	3	0	2	6	10	0	10
Cgla01g000454	0	0	2	0	0	2	2	0	2	0	0	0	0	2	0	0	4	2	0	0	0	4	0	0	6	0	0	0	0	0	0	0	5	0	0	0
Cgla01g000455	275	464	1123	674	511	472	920	255	969	397	1054	369	220	239	252	167	593	379	261	277	186	447	318	450	720	526	798	808	386	340	405	254	346	327	885	1155
Cgla01g000456	7317	10287	8495	8576	16600	8245	7318	6469	13146	4645	7843	3743	2944	3309	5461	3705	4963	4942	4219	3241	3652	15780	4774	2989	6075	6441	9094	9072	8536	7579	7346	4267	6290	6006	6806	11524
Cgla01g000457	49	77	43	31	73	34	85	16	23	17	0	38	22	24	20	5	20	22	18	6	10	393	7	42	39	34	213	8	20	26	39	17	27	36	7	54
Cgla01g000458	10	26	11	12	1	16	9	4	23	3	4	8	2	1	5	1	7	2	0	4	1	213	0	24	2	8	4	23	9	3	0	5	0	7	3	2
Cgla01g000459	3	3	2	1	0	2	2	1	5	2	1	2	0	2	0	0	2	1	0	0	0	40	1	1	1	0	9	0	2	2	4	2	0	0	0	7
Cgla01g000460	28	57	21	26	12	27	61	19	32	19	10	27	8	24	8	5	0	18	5	8	4	273	9	9	27	43	142	10	34	33	2	7	6	9	21	13
Cgla01g000461	33	76	12	25	53	33	54	33	59	17	6	6	11	9	13	2	7	12	10	6	14	376	10	0	19	25	35	4	29	12	10	6	23	20	2	13
Cgla01g000462	46	89	26	51	55	51	88	51	78	61	3	20	4	4	17	4	11	6	10	4	3	603	15	3	14	10	24	10	30	15	24	9	12	2	24	7
Cgla01g000463	545	1010	481	560	964	369	770	381	669	437	298	382	299	353	800	317	383	616	791	136	430	2364	255	185	368	637	1037	395	449	238	576	262	613	579	290	1229
Cgla01g000464	7334	11001	8019	5838	12354	7571	6520	5968	13891	5965	7612	3175	3583	3268	5467	2639	5063	4175	6046	3002	2770	6790	3965	4220	3886	5877	7328	6600	4357	5877	5976	6248	4991	6027	4524	13874
Cgla01g000465	7290	10202	5485	4660	10931	5779	2959	12002	11725	3865	3282	2108	2457	1946	3765	1497	1774	3071	3964	1618	2452	2998	1958	1423	2077	2190	2157	8034	8953	2725	4801	3147	3270	3911	5721	3949
Cgla01g000466	0	2	7	2	0	0	0	8	8	1	0	0	0	0	0	0	0	2	0	0	0	1	0	4	0	2	2	12	20	0	0	4	0	0	0	0
Cgla01g000467	1797	3038	3311	3445	3903	2093	4117	1717	3345	2369	3815	1947	1566	1327	1747	1423	2419	2415	3000	1027	1735	3336	700	1157	2213	2110	3954	2562	1875	1413	3052	1411	3835	3562	1934	5507
Cgla01g000468	537	680	769	349	1155	245	824	796	1008	784	796	389	248	263	155	141	270	408	357	262	209	9498	175	91	176	271	1981	447	182	399	205	108	240	85	485	1109
Cgla01g000469	6	0	2	4	16	0	7	24	12	2	29	4	35	0	2	4	5	20	6	19	2	6	4	2	19	0	10	12	10	2	2	9	0	2	59	50
Cgla01g000470	42	22	4	0	0	0	2	9	29	0	0	16	9	0	2	0	0	6	4	2	0	0	0	2	4	0	0	0	14	8	16	0	2	0	0	17
Cgla01g000471	0	0	0	0	0	2	0	0	0	0	0	0	0	0	0	0	0	0	0	0	0	0	0	0	0	0	0	0	0	0	0	0	1	0	0	0
Cgla01g000472	0	0	0	0	0	0	0	0	1	0	0	0	0	1	0	0	0	0	0	0	0	3	0	0	0	0	0	0	0	0	0	0	2	0	0	0
Cgla01g000473	6	5	0	0	11	0	4	0	4	4	0	12	87	0	2	15	10	23	2	8	0	8	11	2	5	0	5	0	0	0	5	0	0	2	0	88
Cgla01g000474	0	4	2	2	0	0	2	0	0	0	0	9	0	0	0	0	2	6	2	0	2	0	0	0	2	0	22	2	0	0	4	0	0	0	0	6
Cgla01g000475	0	0	0	0	0	0	11	2	11	0	2	0	2	0	8	0	2	0	0	2	2	0	0	0	0	2	0	18	0	0	2	4	0	0	0	0
Cgla01g000476	1324	3185	2184	2325	4093	1812	2837	1867	3065	1219	1511	1312	820	761	1094	563	892	1290	847	756	680	3436	1292	736	1371	1714	2862	1964	1739	1516	1629	879	1226	1043	1093	2513
Cgla01g000477	1845	3354	1864	2361	3852	1839	1838	1795	4360	1653	1218	878	884	809	1456	779	1285	1272	1729	781	892	677	982	1239	1254	1920	1665	1675	1855	1505	2398	1845	1732	1592	732	3308
Cgla01g000478	4860	7200	4603	5132	5656	3940	6204	3005	6972	3872	3878	3719	2747	3299	4460	3805	3240	3743	5469	1749	3512	4903	2580	2283	3243	4282	5066	4318	3727	2863	5116	3536	4932	6341	4534	7003
Cgla01g000479	333	503	505	474	793	377	987	181	558	417	381	319	145	229	267	197	330	343	284	120	364	802	358	239	403	247	594	370	255	445	478	195	366	274	309	830
Cgla01g000480	525	970	578	808	1382	942	1380	640	1083	831	566	497	280	385	561	263	489	592	333	273	298	1723	268	562	571	1087	1100	433	414	488	665	290	467	276	242	1097
Cgla01g000481	119	177	238	167	310	97	232	98	174	170	71	72	46	54	30	28	51	63	46	26	30	463	53	56	45	61	46	23	55	120	128	35	72	15	67	197
Cgla01g000482	82	190	275	124	364	99	215	122	227	122	54	72	36	30	32	20	42	78	55	17	34	392	49	53	38	54	79	36	79	88	126	33	60	18	52	342
Cgla01g000483	30	94	60	50	133	39	98	37	78	37	19	28	20	10	7	23	11	38	23	21	22	154	12	11	14	20	26	18	29	37	36	2	22	16	20	137
Cgla01g000484	79	219	146	70	323	104	184	97	237	126	81	52	34	28	38	44	52	71	47	44	63	397	50	42	46	50	51	59	94	73	86	28	65	28	54	209
Cgla01g000485	49	94	73	52	162	45	107	58	126	73	37	43	26	27	25	21	23	33	36	17	24	226	26	18	22	19	32	28	53	63	69	16	39	31	51	131
Cgla01g000486	51	83	89	58	240	81	122	46	128	92	44	44	40	44	28	17	41	43	25	27	39	269	26	38	37	27	55	58	81	60	77	30	81	48	67	187
Cgla01g000487	13	36	8	34	74	21	37	18	65	16	17	22	18	10	10	12	10	25	19	12	15	86	6	11	18	17	25	25	31	46	26	14	19	40	52	30
Cgla01g000488	342	556	623	353	945	309	703	422	509	383	186	143	82	159	143	141	188	245	143	87	138	1152	164	207	109	161	192	165	282	293	358	120	164	89	186	847
Cgla01g000489	271	374	559	373	596	213	462	384	507	217	97	161	121	169	108	135	133	225	84	98	113	924	138	140	77	387	327	295	473	230	278	156	202	277	253	714
Cgla01g000490	45	104	109	76	209	83	92	53	152	96	54	29	10	17	35	34	19	29	61	10	7	93	29	26	15	14	28	33	42	45	70	37	26	10	19	97
Cgla01g000491	1513	3862	2322	1417	6623	2406	2008	1902	5360	2834	1526	871	577	912	1474	1783	1007	1266	1466	795	901	2646	522	668	999	761	1931	1571	1781	1296	2559	1334	1590	1138	1137	3153
Cgla01g000492	21	76	105	1903	32	2	5953	63	90	111	47	1518	533	49	0	42	60	157	14	118	115	65	157	299	168	265	6537	890	77	45	191	32	184	41	12	445
Cgla01g000493	51	64	27	29	260	20	50	6	57	13	141	40	100	60	624	812	118	259	1620	82	358	84	318	125	51	67	73	178	26	175	116	240	409	757	2246	3886
Cgla01g000494	910	1525	3513	1403	2412	1537	3034	968	1465	858	1604	1350	1088	1098	536	831	1605	1467	1086	749	505	4135	474	623	822	866	2377	1275	1267	1769	1230	1135	1615	1155	3823	3035
Cgla01g000495	0	0	2	0	0	0	0	0	0	0	0	0	0	0	0	1	0	0	0	0	0	1	0	0	0	0	0	0	4	0	2	0	0	0	0	0
Cgla01g000496	428	963	80	641	6410	932	137	626	576	296	96	221	673	154	518	1017	242	1147	1560	242	500	141	406	276	398	82	495	110	498	436	367	395	1518	1588	3093	5803
Cgla01g000497	10308	11529	13029	9545	12484	4366	22706	7945	18936	6239	4341	9298	9104	7802	3132	1928	6597	6880	3889	5681	3064	16606	4432	5465	3685	8527	12982	15604	8336	10059	7773	6937	5634	3114	6081	12140
Cgla01g000498	3111	3349	3930	4108	10159	4738	3733	3166	10565	2549	3367	1574	995	2305	1482	1600	1207	2262	2665	1238	1262	17974	2604	1932	1915	1872	4429	3058	2873	5300	1988	1645	3433	2521	3342	10764
Cgla01g000499	5120	7136	4516	3625	8578	3948	5817	4786	10294	3645	3210	2185	1410	1780	4377	2234	2793	3525	3324	1449	3127	6534	1901	1377	2442	3650	4716	3533	4684	3593	5256	3865	4152	3865	4641	9631
Cgla01g000500	4844	7251	3970	4421	7598	5502	5499	3809	8397	2967	6023	2339	1897	2834	4386	3086	2698	3426	3140	1721	2379	20241	2887	1403	3416	4716	5605	3752	8287	6121	4411	3973	5430	4903	5149	6662
Cgla01g000501	4	86	0	66	13	6	36	42	10	45	9	27	14	6	57	0	28	35	0	10	6	24	21	2	12	76	28	14	27	22	12	11	29	33	8	12
Cgla01g000502	39006	74494	1091	531	8214	29532	3089	64854	104820	5662	1452	453	923	1228	64806	4548	2960	4290	3139	2999	5362	9032	19505	1157	4220	3428	2022	6565	48526	1683	5393	6656	6068	8032	8407	22128
Cgla01g000503	895	1084	477	563	763	583	809	636	1829	563	366	361	403	302	432	125	339	324	499	208	271	1612	380	289	317	509	1098	486	565	233	321	357	410	165	610	1069
Cgla01g000504	0	0	0	0	0	0	0	0	0	0	0	0	0	0	0	0	0	0	0	0	4	22	0	0	0	0	2	0	0	0	0	0	0	0	0	0
Cgla01g000505	23	7	0	1	1	3	6	1	21	6	0	8	0	0	0	0	0	0	0	0	0	23	0	0	2	2	12	4	0	0	0	0	0	0	3	0
Cgla01g000506	7192	9078	5126	7354	6910	3869	6367	2883	9866	6036	3289	3166	2616	673	3875	1593	2205	2392	4595	1111	1643	610	4977	2817	2383	5041	7319	5261	3026	8116	5319	8055	3143	6551	1378	10251
Cgla01g000507	23	79	60	45	41	22	73	43	59	35	36	56	14	19	309	11	39	38	16	23	31	36	38	21	44	403	72	44	102	65	82	32	51	38	32	117
Cgla01g000508	78	253	343	195	327	88	214	142	222	88	173	128	107	106	172	139	187	191	232	145	239	64	159	178	167	225	395	279	168	131	211	198	241	275	286	734
Cgla01g000509	0	0	0	0	0	0	0	0	0	0	0	0	0	0	0	0	0	0	0	0	0	0	0	0	0	0	0	0	0	0	0	0	0	0	0	0
Cgla01g000510	0	0	0	0	0	0	0	0	0	0	0	0	0	0	0	0	0	0	0	0	0	0	0	0	0	0	0	0	0	0	0	0	0	0	0	0
Cgla01g000511	0	0	0	0	0	0	0	0	0	0	0	0	0	0	0	0	0	0	0	0	0	0	0	0	0	0	0	0	0	0	0	0	0	2	0	0
Cgla01g000512	16	0	6	4	2	4	4	4	18	10	2	7	0	2	0	0	0	18	2	4	0	136	0	4	12	2	52	2	10	7	0	0	0	0	0	4
Cgla01g000513	549	1872	579	1079	1501	1149	808	708	1284	608	583	767	405	239	338	155	311	626	394	376	309	1697	1221	372	525	951	936	601	518	678	503	286	458	366	521	1621
Cgla01g000514	512	1397	470	1253	1296	534	682	375	824	393	628	553	361	446	779	724	706	745	1062	271	1112	959	418	437	835	732	942	674	700	411	746	418	1121	1629	1137	3124
Cgla01g000515	180	251	266	64	318	200	345	167	454	83	218	124	65	123	85	40	188	84	198	69	162	401	115	80	151	97	220	215	323	167	304	145	218	63	252	346
Cgla01g000516	155	205	322	60	195	131	249	135	442	55	180	145	40	130	118	80	125	136	149	97	132	315	107	79	159	176	240	308	347	274	167	112	186	97	225	187
Cgla01g000517	0	2	6	8	0	2	14	0	12	2	3	11	2	4	2	0	2	2	0	2	2	0	0	2	0	7	20	0	0	0	2	2	6	0	0	4
Cgla01g000518	2	0	0	0	0	0	0	0	0	0	0	2	0	0	0	0	0	0	0	0	0	16	4	0	0	0	0	0	0	0	0	0	0	0	0	0
Cgla01g000519	0	0	0	0	0	0	0	0	0	0	0	0	0	0	0	0	0	0	0	0	0	0	0	0	0	0	0	0	0	0	0	0	0	0	0	0
Cgla01g000520	0	0	0	0	0	2	1	0	2	0	0	4	0	0	0	0	0	0	0	0	0	0	0	0	0	0	0	0	0	0	0	0	0	0	0	6
Cgla01g000521	0	0	0	0	0	0	0	0	0	0	0	0	0	0	0	0	0	0	0	0	0	0	0	0	0	0	0	0	0	0	0	0	0	0	0	0
Cgla01g000522	0	0	0	0	0	0	2	0	0	0	0	0	0	0	0	0	0	0	0	0	0	0	0	0	0	0	0	0	0	0	0	0	0	0	0	0
Cgla01g000523	0	0	0	0	0	0	0	0	0	0	0	0	0	0	0	0	0	0	0	0	0	0	0	0	0	0	0	0	0	0	0	0	0	5	0	0
Cgla01g000524	0	0	0	0	2	0	0	0	0	0	0	0	0	0	0	0	0	0	0	0	0	0	0	0	0	0	0	0	0	0	0	0	0	0	0	0
Cgla01g000525	0	0	0	0	0	0	3	0	0	0	0	7	0	0	0	0	0	0	0	0	0	0	4	1	0	0	8	0	0	0	0	0	0	0	0	3
Cgla01g000526	0	1	0	0	0	0	0	0	0	0	0	0	0	0	0	0	0	0	0	0	0	0	0	0	0	0	0	0	0	0	2	0	0	0	0	0
Cgla01g000527	0	0	0	3	1	2	0	0	0	4	2	2	0	0	0	0	2	0	0	5	3	0	8	0	0	2	3	0	0	0	0	1	0	2	0	0
Cgla01g000528	39	8	8	9	44	10	130	140	22	77	34	60	13	11	4	4	30	21	1	8	8	1078	3	8	54	41	167	75	2	5	33	6	20	47	2	161
Cgla01g000529	0	0	0	2	1	0	0	0	0	0	0	0	0	0	0	0	0	0	0	0	0	0	0	0	0	0	0	0	0	0	0	0	1	0	0	0
Cgla01g000530	0	0	0	0	0	0	0	0	0	0	0	0	0	0	0	0	0	0	0	0	0	0	0	0	1	0	0	0	0	0	0	0	0	0	0	0
Cgla01g000531	0	0	0	0	2	0	1	0	0	0	0	4	2	0	0	0	0	0	0	0	4	0	0	0	0	0	8	4	0	0	0	0	0	0	0	0
Cgla01g000532	0	0	12	26	10	0	40	62	0	0	21	24	13	5	0	7	0	4	0	37	35	5	0	2	0	0	19	7	96	54	51	0	0	6	0	0
Cgla01g000533	58	253	157	571	190	55	1301	289	197	232	229	524	230	20	12	43	50	136	46	195	106	243	170	104	134	109	1485	194	268	117	542	47	409	44	56	669
Cgla01g000534	2774	3555	3528	5267	4923	2981	4080	2207	5493	1888	5543	2883	2397	1834	5085	2321	2147	3313	5730	2021	1793	4041	4915	2788	3564	6345	5691	3303	2752	3227	3191	4475	2992	4630	2887	5642
Cgla01g000535	1746	1251	2554	2349	3001	1005	3441	1073	2791	726	1527	852	991	781	1164	634	1644	1226	1985	952	1019	973	1216	1343	1401	1124	2120	1812	1272	1270	2094	2141	2142	1771	903	3123
Cgla01g000536	1460	4900	2737	2843	6161	2372	2938	1408	3830	2211	1685	1033	672	800	1603	1170	1333	1865	1851	895	1232	2672	1605	1090	1444	1714	1958	1243	1996	1891	2376	1034	2656	1830	1841	5156
Cgla01g000537	0	2	0	0	6	0	0	1	0	0	0	2	0	1	0	0	0	0	2	2	0	10	0	0	2	6	4	1	6	5	1	0	2	0	0	4
Cgla01g000538	244	197	614	891	316	117	1315	142	259	287	418	735	305	191	147	135	312	552	465	189	250	1266	236	362	346	314	1329	506	222	380	307	123	224	174	333	1111
Cgla01g000539	4	0	4	20	7	0	0	0	2	0	0	0	0	0	2	0	2	0	0	0	0	0	0	1	2	27	0	2	0	0	2	0	4	2	0	2
Cgla01g000540	0	6	8	0	2	0	4	4	4	4	6	4	2	4	0	2	0	3	0	6	2	2	9	2	6	8	14	0	2	2	0	1	6	0	0	0
Cgla01g000541	79	170	39	102	115	82	108	49	106	42	153	114	20	35	118	74	58	89	40	46	90	34	69	45	116	145	257	122	127	64	45	62	139	220	200	97
Cgla01g000542	244	1040	749	637	374	281	513	185	349	334	246	209	168	217	477	312	399	323	721	204	194	491	211	445	297	600	946	447	271	412	510	215	813	470	183	1191
Cgla01g000543	79	32	89	107	219	40	151	14	79	42	93	98	69	83	52	43	178	88	82	49	81	491	174	106	91	178	322	193	22	48	62	84	66	56	191	631
Cgla01g000544	10	29	7	8	9	2	8	2	4	0	11	15	3	8	6	25	10	7	9	0	0	24	5	6	2	5	7	2	2	8	16	3	14	28	11	11
Cgla01g000545	95	143	338	307	225	103	326	47	119	117	88	68	40	45	40	36	92	92	65	79	53	104	74	50	70	113	133	52	86	169	137	58	135	99	90	158
Cgla01g000546	247	571	518	422	716	419	623	240	625	293	239	199	107	266	125	109	205	296	165	128	220	497	109	174	239	276	401	356	489	284	356	240	334	443	360	722
Cgla01g000547	0	1	16	6	3	0	2	4	10	0	1	0	0	110	1	0	1	0	1	0	1	2	0	5	0	0	0	1	2	0	4	0	2	7	0	5
Cgla01g000548	5	11	31	6	1	0	4	1	6	11	1	8	1	87	0	2	0	5	0	0	15	1	0	16	7	0	6	5	4	11	11	0	7	4	18	5
Cgla01g000549	274	112	567	1252	804	227	1776	184	267	71	289	504	367	387	51	36	45	355	73	133	22	708	232	393	88	29	130	254	71	80	82	17	83	68	184	953
Cgla01g000550	3	1	15	9	2	7	4	1	3	0	14	17	5	13	0	5	2	5	2	8	2	18	1	8	12	27	6	13	4	0	1	4	7	11	2	19
Cgla01g000551	115	181	183	252	310	140	326	80	230	147	122	93	51	40	62	22	57	83	57	40	52	159	99	73	101	83	145	82	113	114	138	40	162	73	63	127
Cgla01g000552	95	135	110	187	161	104	124	52	142	47	96	64	30	42	42	18	59	105	31	40	55	109	70	61	81	131	101	61	65	102	94	59	134	56	39	121
Cgla01g000553	7	19	11	18	12	10	20	0	17	3	11	7	1	4	6	3	4	18	9	3	5	18	19	7	17	19	37	9	16	14	6	11	13	21	5	15
Cgla01g000554	6	3	9	11	9	8	12	7	8	2	14	5	4	3	3	2	2	6	3	1	12	15	6	8	12	25	36	22	10	4	4	5	4	20	4	17
Cgla01g000555	8	3	2	0	0	0	0	0	0	2	2	6	0	0	1	1	2	4	0	2	1	12	0	2	4	8	3	0	3	0	2	0	2	2	0	0
Cgla01g000556	266	597	230	230	979	290	410	220	501	220	239	204	134	173	211	156	204	243	212	98	220	326	329	173	255	230	283	141	331	319	404	294	273	119	234	604
Cgla01g000557	0	0	0	0	0	0	0	0	0	0	0	0	0	0	0	0	0	0	0	0	0	0	0	0	0	0	0	0	0	0	0	0	0	0	0	0
Cgla01g000558	0	0	0	0	0	0	0	0	0	0	0	0	0	0	0	0	0	0	0	0	0	0	0	0	0	0	0	0	0	0	0	0	0	0	0	0
Cgla01g000559	94	637	119	60	246	145	186	219	275	340	190	86	32	60	484	226	60	262	188	32	68	136	512	62	291	264	141	122	152	48	270	134	100	157	194	851
Cgla01g000560	0	6	2	6	8	3	1	0	0	0	1	2	2	5	4	0	5	1	9	0	0	4	4	1	4	4	2	2	4	1	1	0	9	6	1	5
Cgla01g000561	0	0	0	0	0	0	0	0	0	0	0	0	0	0	2	0	0	0	0	0	0	0	0	0	0	6	0	0	0	0	0	0	0	0	0	0
Cgla01g000562	96	211	106	352	185	109	418	61	138	88	121	124	67	59	148	23	115	162	147	106	59	645	110	152	251	223	410	153	186	68	143	114	81	144	30	218
Cgla01g000563	180	221	181	183	302	187	299	110	454	144	128	157	77	142	91	67	98	179	125	79	107	449	105	92	107	197	182	195	266	227	150	106	142	205	279	248
Cgla01g000564	428	441	560	586	727	310	934	222	616	264	324	222	158	232	208	147	212	261	317	116	196	951	247	213	221	339	299	215	330	356	412	182	267	154	288	564
Cgla01g000565	2271	6194	815	2214	2942	2162	2129	1555	3420	1111	2390	2014	2012	991	3399	2388	1256	2255	4362	1300	2147	2618	3434	1249	1899	5078	2275	1949	2317	2677	1877	2236	2106	2447	3252	8436
Cgla01g000566	0	0	0	0	0	0	0	0	0	0	0	0	0	0	0	0	0	0	0	0	0	2	0	4	0	0	0	0	0	0	0	0	0	0	0	0
Cgla01g000567	0	0	0	0	0	0	0	0	0	0	3	0	0	0	0	0	0	0	0	0	0	0	4	0	1	0	0	0	0	2	0	0	2	0	0	0
Cgla01g000568	0	0	1	10	23	0	31	2	2	2	12	8	6	0	12	0	0	2	6	2	0	0	0	2	2	34	20	4	2	5	7	0	13	0	0	21
Cgla01g000569	137	248	209	539	509	591	264	435	723	281	445	133	112	388	598	66	839	164	642	277	114	631	131	425	609	630	382	609	679	659	214	497	252	800	336	1382
Cgla01g000570	137	92	264	648	203	192	350	105	198	96	288	183	98	309	105	31	107	152	164	158	87	661	57	123	230	122	175	355	115	140	90	14	59	145	244	508
Cgla01g000571	110	116	73	181	162	14	204	10	74	39	3	97	40	31	7	106	15	117	283	10	92	172	92	119	195	182	279	54	69	34	96	14	111	24	37	193
Cgla01g000572	40	56	9	63	56	6	41	0	18	9	2	29	13	10	3	46	4	25	66	10	26	62	27	27	50	89	97	33	49	11	30	5	57	14	15	78
Cgla01g000573	473	476	887	750	439	242	900	141	412	204	298	678	262	419	324	186	292	455	297	87	242	1143	486	321	297	730	926	427	393	441	351	266	350	319	203	579
Cgla01g000574	53	84	100	157	130	51	150	52	92	68	62	52	65	41	47	60	74	61	68	19	31	108	73	51	33	78	83	62	66	62	66	62	88	76	59	137
Cgla01g000575	2382	2833	1596	2864	4938	1971	2759	1852	4315	2094	1145	1070	1081	1030	1510	806	895	1501	929	780	931	6531	2295	851	842	1732	1664	1265	2050	1770	1837	1154	1602	1595	1120	1818
Cgla01g000576	3829	3698	5344	4085	5551	2818	4337	2358	5960	3403	2849	2058	1954	1507	2310	1989	3141	2274	4630	1771	2525	1288	2150	1817	3009	3684	4890	3937	3325	2826	2680	3449	3591	5254	1751	7816
Cgla01g000577	683	957	203	388	6086	691	472	839	2310	837	243	280	212	165	351	312	200	366	291	124	282	10639	386	97	282	292	406	305	899	347	342	128	233	339	231	1175
Cgla01g000578	0	0	0	0	1	0	6	0	0	0	0	0	0	2	0	0	0	0	0	0	0	0	0	0	0	0	4	0	0	0	0	0	0	0	0	2
Cgla01g000579	354	940	382	441	764	661	600	343	385	351	385	457	308	322	554	348	320	660	610	504	619	321	335	136	338	587	564	320	668	310	566	423	814	928	938	1028
Cgla01g000580	12311	13806	13130	11883	19620	10883	11221	9342	22389	10185	8644	4565	4634	3894	7706	3922	7237	6071	10314	3471	5520	7174	6306	5943	5716	9220	11770	10224	10559	8676	11315	10283	10625	13567	4030	23269
Cgla01g000581	4	0	2	4	14	0	82	0	9	2	23	22	4	110	116	1	0	7	32	0	9	0	0	60	0	27	20	2	73	0	2	0	3	0	0	16
Cgla01g000582	1	1	0	0	9	5	4	1	13	2	6	0	0	0	0	2	0	2	3	2	0	1	0	0	0	0	0	0	2	2	0	0	0	0	2	0
Cgla01g000583	428	552	225	660	1749	448	236	417	1013	304	271	275	183	204	278	238	130	302	386	125	117	1649	65	56	86	290	243	148	292	524	250	112	553	394	1020	807
Cgla01g000584	240	397	239	745	903	299	305	145	356	224	151	371	236	287	209	147	182	455	348	359	220	203	326	221	217	725	516	351	443	313	313	245	531	259	287	1063
Cgla01g000585	138	232	237	477	578	190	272	188	570	277	170	316	189	269	173	137	193	274	213	181	95	162	349	303	235	679	578	275	407	372	290	150	490	284	316	1044
Cgla01g000586	622	1029	751	1774	2211	807	1179	430	939	539	422	1002	589	464	381	241	435	1111	712	1016	406	509	567	569	443	1184	755	799	613	673	576	429	823	311	537	2093
Cgla01g000587	1097	1220	2966	2359	3029	783	1849	1074	2818	1057	1356	1397	1209	1010	1525	943	1292	1792	1953	840	2013	1231	891	754	1262	1541	1419	1602	1891	1281	1155	1727	1736	1857	1858	2357
Cgla01g000588	89	124	79	167	123	86	117	56	83	51	91	80	28	57	148	64	33	86	113	30	47	180	51	57	86	122	98	57	98	73	42	91	74	105	109	138
Cgla01g000589	0	0	0	0	0	0	0	0	0	0	0	0	0	0	0	0	0	0	0	0	0	0	0	0	0	0	0	0	0	0	0	0	2	0	0	0
Cgla01g000590	350	584	598	938	528	331	977	256	306	278	447	464	303	281	244	93	292	488	338	264	157	714	329	337	332	564	1490	629	305	374	387	236	307	257	268	783
Cgla01g000591	23	4	0	9	0	6	0	0	2	6	2	0	0	2	4	0	4	6	4	1	0	20	2	2	4	8	51	7	4	6	2	0	7	6	0	0
Cgla01g000592	2	5	48	49	60	6	372	5	15	15	6	96	15	12	8	7	31	22	9	22	20	187	4	48	6	56	610	45	10	4	17	4	14	19	8	99
Cgla01g000593	0	1	2	0	0	0	1	0	0	0	0	3	0	0	0	0	0	2	0	0	0	8	0	2	0	0	14	2	1	0	0	2	0	0	0	0
Cgla01g000594	266	173	456	280	148	108	856	83	499	116	255	536	126	174	55	117	259	379	108	109	218	240	87	270	231	173	942	834	229	337	199	146	148	79	55	996
Cgla01g000595	19	21	12	58	170	85	28	69	164	36	28	46	12	15	14	3	28	44	12	13	6	98	26	35	29	32	115	25	27	9	21	6	25	15	1	184
Cgla01g000596	0	0	0	0	0	0	0	2	1	2	0	0	0	0	0	0	0	1	0	0	0	0	0	0	0	0	1	1	2	0	0	0	0	0	0	0
Cgla01g000597	3	2	0	0	0	0	0	0	0	0	1	0	0	0	2	2	0	0	0	4	0	1	2	0	9	0	0	0	0	0	0	0	0	0	0	0
Cgla01g000598	0	0	0	0	0	0	0	0	0	0	0	0	0	0	0	0	0	0	0	0	0	2	0	0	0	0	0	0	0	0	0	0	0	0	0	0
Cgla01g000599	143	224	199	234	317	115	199	139	247	100	99	145	139	143	219	96	90	199	134	89	150	242	157	79	94	230	151	150	343	267	119	147	203	235	393	194
Cgla01g000600	4166	6967	4023	4241	9523	4237	5675	4010	7263	2870	2898	2139	1691	2307	4157	2225	2006	3118	3430	1532	2687	9184	3136	1785	2443	2839	3456	3824	5488	4316	5120	3205	4387	3366	3654	8041
Cgla01g000601	0	0	0	0	0	0	0	0	0	0	0	0	0	0	0	0	0	0	0	0	0	0	0	0	0	0	0	0	0	0	0	0	0	0	0	0
Cgla01g000602	4	4	0	2	0	0	2	0	0	0	0	0	0	0	6	5	0	2	3	2	0	2	0	2	0	2	6	2	1	0	2	0	0	1	4	2
Cgla01g000603	316	350	414	1010	463	261	635	159	568	189	369	440	346	256	577	270	272	658	407	264	332	411	638	223	401	854	621	671	487	463	521	738	611	604	361	1296
Cgla01g000604	14692	27500	11031	25472	29468	15824	20480	14646	26363	7847	11750	11990	10393	7531	12621	5010	5514	10583	8506	7608	6698	13369	18005	9797	11393	23442	21260	24093	13783	12460	13772	10794	11090	15673	9927	27522
Cgla01g000605	1533	2148	1035	1880	2153	1262	1660	1030	2538	1716	1286	754	1007	525	1390	499	923	1015	1335	545	830	640	1431	995	1444	2108	1809	1264	1145	1263	1493	1795	1459	3149	636	2910
Cgla01g000606	59	167	93	43	514	83	147	31	99	95	86	67	64	14	941	715	74	118	898	16	164	817	93	64	54	134	32	66	61	71	119	217	372	1078	237	1128
Cgla01g000607	629	2155	504	897	1345	678	1093	960	1221	525	650	525	409	243	2425	431	395	554	711	381	398	957	766	473	535	1394	917	830	626	446	619	765	554	762	333	1977
Cgla01g000608	103	235	147	192	277	109	158	106	228	151	58	76	49	46	37	15	74	89	60	54	55	912	48	48	72	133	100	92	101	73	125	57	101	86	71	171
Cgla01g000609	227	836	407	442	844	379	635	260	692	383	254	172	103	50	111	71	144	194	246	159	87	2321	119	197	246	175	157	137	98	193	282	78	136	65	76	550
Cgla01g000610	76	118	66	128	183	89	109	67	168	48	48	50	25	37	63	19	48	52	53	39	49	135	80	35	70	157	111	99	98	76	62	60	98	100	137	136
Cgla01g000611	86	155	125	85	191	67	76	72	221	105	57	63	22	34	32	26	31	44	56	25	30	111	63	43	50	73	89	91	87	47	91	58	83	102	40	167
Cgla01g000612	544	814	586	616	1276	593	684	388	1197	578	366	200	135	81	224	165	240	321	343	152	181	991	372	296	407	243	459	305	316	365	514	236	320	174	208	1030
Cgla01g000613	6048	8015	6564	6166	13561	8575	7833	5265	10992	4648	7541	4722	2875	3060	5254	3267	3659	5076	5617	2920	5460	5242	4239	3932	5648	5489	8063	7981	5560	5882	7502	4968	6079	6360	4320	12300
Cgla01g000614	251	145	76	137	204	117	665	150	129	158	171	80	76	56	183	39	51	141	74	48	39	3711	52	19	69	95	103	192	150	148	246	10	76	47	249	163
Cgla01g000615	4252	6595	3720	5740	7757	4124	4226	3405	7085	3155	2772	1829	1744	1821	3001	1844	2570	2698	2424	1248	2210	8712	2648	1929	2569	3742	6636	3898	6276	3502	3939	3388	3879	3383	3357	6579
Cgla01g000616	2	0	0	0	0	0	0	0	0	0	0	0	0	0	0	0	0	0	0	0	0	0	0	0	0	0	0	0	0	0	0	0	0	0	0	0
Cgla01g000617	2	0	0	0	2	0	0	0	0	0	0	0	2	0	0	0	0	0	2	0	0	0	0	0	2	0	0	0	0	0	0	0	4	0	0	0
Cgla01g000618	4423	4577	2869	8630	3974	1873	2611	2739	8931	3520	600	2342	3702	848	1836	1601	1486	1040	1564	745	320	719	3056	2320	1471	4242	5963	4102	3413	2412	2184	5003	2820	2034	269	5218
Cgla01g000619	1201	2270	1538	1603	3109	1410	1370	656	1614	909	1903	1145	705	655	3274	1168	1166	1553	2244	716	1042	5008	2101	1017	1352	1535	3077	1516	1286	1506	1589	1335	1566	2221	1893	6585
Cgla01g000620	0	0	0	0	0	0	2	0	0	0	0	0	0	0	0	0	4	0	0	0	0	0	0	4	0	0	13	0	0	0	2	0	0	0	0	14
Cgla01g000621	18002	11044	8537	32595	38901	11197	39151	27771	18920	13842	12817	16735	3254	6244	7916	3335	10991	30754	40639	13361	27810	27888	14637	10045	16296	29254	18182	12698	12713	7632	17223	8600	19183	19815	8724	149968
Cgla01g000622	42	85	52	63	41	33	48	61	115	58	26	112	14	23	203	6	11	1258	292	21	401	1681	36	12	81	108	98	57	100	85	36	4	8	13	4	2045
Cgla01g000623	38	13	25	5	31	25	46	55	104	50	78	73	4	46	23	2	57	105	165	16	196	1016	2	26	26	28	42	23	20	16	12	3	19	38	4	570
Cgla01g000624	13	8	2	5	2	3	2	6	9	4	5	19	0	6	10	1	6	8	5	0	9	26	2	4	1	8	19	7	7	11	6	3	2	5	1	24
Cgla01g000625	45	10	3	4	9	3	9	32	6	30	61	120	4	53	131	2	200	54	128	0	74	181	10	3	7	104	9	5	24	51	8	3	0	0	5	183
Cgla01g000626	233	2	2	3	11	3	0	284	3	146	130	500	0	136	189	0	275	212	335	1	343	367	2	1	0	469	17	4	90	118	0	0	4	4	0	576
Cgla01g000627	87	19	6	17	51	7	13	126	40	64	64	265	6	104	56	8	84	127	71	4	220	337	13	4	6	159	100	28	69	97	9	7	24	21	7	330
Cgla01g000628	69	7	4	14	6	3	14	267	12	119	178	147	3	254	318	3	161	72	420	4	409	805	5	2	5	349	42	11	303	270	3	1	5	7	3	186
Cgla01g000629	50	31	7	14	19	16	22	152	31	76	116	34	4	133	175	2	106	95	231	6	65	702	4	8	6	99	14	19	215	138	9	6	7	3	5	83
Cgla01g000630	207	10	5	21	19	3	13	130	18	153	217	235	3	151	87	0	181	184	226	0	210	352	6	3	2	367	11	3	146	89	7	5	1	3	3	558
Cgla01g000631	104	40	33	61	66	24	60	162	108	83	100	68	15	40	16	11	93	45	35	12	159	568	16	15	26	44	205	41	67	53	17	26	28	15	4	204
Cgla01g000632	0	0	7	27	3	0	12	2	1	4	5	44	2	2	0	0	8	24	15	3	20	118	0	12	3	31	57	11	8	5	8	3	3	5	0	65
Cgla01g000633	2	13	3	6	6	0	23	2	12	23	0	2	2	6	0	0	1	4	5	1	0	48	0	6	0	0	20	0	6	0	2	0	6	5	0	3
Cgla01g000634	7	44	26	10	33	31	18	18	26	40	10	7	4	18	7	6	8	12	8	0	2	98	6	9	9	0	13	12	52	34	22	10	4	6	26	11
Cgla01g000635	8	28	12	3	10	4	5	3	12	0	0	0	0	2	14	0	8	9	30	3	4	66	3	2	4	0	9	4	25	9	6	1	4	11	7	9
Cgla01g000636	141	1436	391	373	397	77	297	651	571	71	75	70	121	58	6646	215	2145	1444	5927	264	3104	3665	327	87	170	83	68	263	1461	531	333	154	4347	217	1151	9980
Cgla01g000637	611	5102	1128	715	2401	570	1015	3290	3281	291	199	81	683	126	19491	847	8185	4287	43521	573	7895	6766	1075	446	596	160	135	746	2025	904	1187	411	9310	343	2051	52984
Cgla01g000638	11	7	2	17	3	4	18	11	23	8	12	4	6	0	186	25	92	32	75	17	16	12	10	17	14	35	6	11	9	8	5	5	2	2	2	27
Cgla01g000639	8	41	5	3	21	4	9	25	32	6	0	1	3	1	0	4	12	45	18	2	16	117	6	1	5	3	0	9	28	10	15	4	16	7	23	76
Cgla01g000640	2	3	0	13	0	0	13	2	0	1	2	2	12	2	21	0	9	6	2	2	0	0	4	2	8	21	2	6	0	0	9	6	4	4	7	53
Cgla01g000641	10098	12460	12701	22575	18740	10146	20756	8412	18582	5329	13561	9584	6796	6363	17007	7310	9508	12856	12128	6284	7174	21230	15629	8543	10631	17396	12816	13599	15715	13901	13715	8109	11159	10676	10567	19189
Cgla01g000642	5445	10505	7772	3866	6880	3908	5652	6635	9896	2999	3877	4479	4430	5503	3293	1817	3349	3902	4172	2738	4159	7092	1511	2148	5264	3677	5393	5816	4083	2687	7175	3845	5477	2536	2671	8806
Cgla01g000643	8803	9199	5746	6224	10193	6044	6269	3312	14592	6687	3113	2934	2949	1948	2042	2441	2777	3634	4398	1863	3991	2087	4443	3948	2248	6987	4284	5915	5363	4355	4853	7093	4574	5316	1939	15672
Cgla01g000644	10538	8604	7617	16169	7293	3783	9529	4600	9142	5916	2136	6463	4694	2400	1720	1035	3383	10960	2255	981	2834	4255	8067	6243	8627	21349	12754	15768	12661	4922	7660	2368	5198	1199	3711	3832
Cgla01g000645	0	1	1	0	0	0	0	0	0	0	0	0	0	0	0	0	0	0	0	0	0	0	0	0	0	0	0	0	0	0	0	0	0	0	0	0
Cgla01g000646	24	0	15	17	101	14	106	18	44	18	23	33	12	0	0	2	40	99	20	9	12	8436	4	6	20	59	107	4	3	0	2	0	38	0	0	51
Cgla01g000647	2	13	8	22	12	5	42	7	5	12	21	34	9	4	6	8	8	32	9	15	19	65	0	21	5	29	20	2	6	6	6	4	4	7	0	44
Cgla01g000648	0	0	0	0	0	0	3	0	0	0	0	0	0	0	0	0	0	0	0	0	0	0	0	0	0	0	0	1	0	0	0	0	0	0	0	0
Cgla01g000649	0	0	2	0	0	0	0	2	0	4	0	0	0	0	0	0	4	44	0	0	0	102	0	0	2	0	3	0	0	0	0	0	0	0	0	1
Cgla01g000650	0	2	0	0	0	0	0	0	0	0	0	0	0	0	0	0	0	0	0	0	2	2	0	0	0	0	0	0	0	0	0	0	0	0	0	0
Cgla01g000651	0	1	0	0	0	2	12	1	4	13	0	0	0	0	0	0	0	5	10	0	0	145	0	0	0	0	0	0	0	0	2	2	6	8	0	0
Cgla01g000652	0	0	0	0	1	0	0	0	0	0	0	0	0	0	0	0	0	0	0	0	0	0	0	0	0	0	0	0	0	0	0	0	0	5	1	2
Cgla01g000653	11022	21148	13952	11544	25297	14740	19313	9323	16734	11390	6410	4734	4271	3167	4302	5094	5011	6812	12443	4649	6221	3886	7194	8638	5252	7770	9134	12257	4627	9661	18776	8190	8346	11019	2225	39008
Cgla01g000654	1069	1366	489	1129	2550	1292	995	715	1930	967	1198	527	438	384	1160	860	468	562	729	268	354	1114	944	588	903	1059	1069	897	523	468	543	940	468	536	340	2066
Cgla01g000655	17	8	2	28	93	36	15	42	46	82	24	3	7	13	10	1	9	16	10	5	2	46	16	11	7	12	24	6	9	8	10	10	7	8	16	21
Cgla01g000656	15601	16407	17265	42253	23003	12445	43519	12555	22794	8394	23365	26397	15229	14191	17056	12464	16401	29330	14295	12775	11633	23150	25532	25441	30253	30192	32402	28731	23452	20833	25421	8678	22959	14717	17375	29844
Cgla01g000657	121	71	42	359	112	59	671	412	116	115	54	660	317	111	15745	35	145	226	24	34	28	29	84	168	153	8958	557	199	242	154	640	18	1341	405	188	1707
Cgla01g000658	74	60	78	6	331	128	208	69	224	27	129	104	45	36	33	34	91	26	20	11	30	293	6	53	92	33	102	64	34	45	95	31	86	29	7	203
Cgla01g000659	0	0	0	0	0	0	0	0	0	0	0	0	0	0	9	0	0	0	0	0	0	0	0	0	0	0	0	0	0	0	0	0	0	0	0	0
Cgla01g000660	0	0	0	0	0	0	0	0	0	0	0	0	0	0	0	0	0	0	0	0	0	0	0	0	0	0	0	0	0	0	0	0	0	0	0	0
Cgla01g000661	0	0	0	0	1	0	0	0	0	0	0	0	2	0	0	0	0	0	0	0	0	0	0	0	0	0	0	0	0	0	1	0	0	0	0	0
Cgla01g000662	4	6	0	0	4	2	18	4	0	2	2	6	0	0	0	2	0	0	0	0	0	0	0	0	2	2	10	0	0	0	5	0	2	0	0	0
Cgla01g000663	10715	7427	7997	4727	10925	5041	5743	6791	21098	7974	4344	2289	4520	1651	3091	3476	2855	3274	7520	1065	3884	1620	3340	4518	3820	8102	6100	5926	7754	6612	4860	11347	9329	9784	2970	10621
Cgla01g000664	445	727	507	942	707	376	1319	464	450	653	336	281	509	239	130	141	793	582	76	199	184	721	204	169	576	373	1258	904	246	462	611	634	820	1037	53	1212
Cgla01g000665	0	0	0	0	0	0	0	0	0	0	0	0	0	0	0	0	0	0	0	0	0	0	0	0	0	0	0	0	0	0	0	0	0	0	0	0
Cgla01g000666	0	0	0	0	0	0	0	0	0	0	0	0	0	0	0	0	0	0	0	0	0	0	0	0	0	0	0	0	0	0	0	0	0	0	0	0
Cgla01g000667	1744	905	1936	2127	1241	563	11020	692	1616	1832	2246	4254	2847	3631	305	150	1410	963	397	3566	280	3356	901	3231	1606	2125	12299	8013	435	860	892	585	435	158	769	5020
Cgla01g000668	0	0	60	14	33	20	53	4	12	28	451	16	27	62	2	2	33	3	0	44	16	192	2	0	6	2	44	55	0	4	10	0	0	2	651	304
Cgla01g000669	13735	21845	13194	13804	30296	11928	16908	11107	32397	13786	12671	7488	9980	6848	14251	7774	11542	8952	22329	5712	9524	8530	10932	10298	8140	16096	16138	16807	10948	8915	19586	18983	27550	28260	7412	36181
Cgla01g000670	0	47	1	5	21	0	12	9	6	12	6	127	9	0	603	16	4	4	4	2	0	54	0	7	4	928	4	8	4	6	15	4	2	5	0	418
Cgla01g000671	79	88	75	119	181	142	91	28	114	32	87	69	44	146	63	44	62	70	48	35	47	117	13	58	82	77	156	149	29	35	54	114	48	47	69	137
Cgla01g000672	566	377	184	612	710	451	334	319	785	140	252	214	277	272	473	259	271	399	708	188	256	1226	226	119	153	307	345	321	536	490	348	128	461	855	2098	1403
Cgla01g000673	53	67	59	110	95	57	206	12	61	39	192	182	75	96	61	83	104	93	175	61	126	161	111	147	156	167	548	142	117	98	70	67	167	166	310	714
Cgla01g000674	0	0	0	0	0	0	0	0	0	0	0	0	0	0	4	0	0	0	0	0	0	0	0	0	0	7	1	0	0	0	0	2	0	0	5	0
Cgla01g000675	0	0	0	0	0	0	0	0	0	0	0	0	0	0	0	0	0	0	0	0	0	0	0	0	0	0	0	0	0	0	0	0	0	0	0	0
Cgla01g000676	5	133	6	65	103	234	28	8	452	82	15	38	5	14	4	107	8	350	8	32	175	34	131	2	11	816	518	23	63	28	331	264	41	389	262	912
Cgla01g000677	0	5	0	1	6	4	25	2	8	1	0	11	0	1	0	0	0	8	2	0	4	1	0	1	0	26	26	2	0	0	14	6	2	4	21	38
Cgla01g000678	49	159	118	292	118	58	276	30	94	33	96	134	89	55	62	39	59	97	97	94	124	72	205	192	240	103	440	226	45	27	47	71	87	99	90	526
Cgla01g000679	193	728	178	379	1128	388	544	439	734	393	259	206	138	82	287	103	192	266	194	139	126	2029	790	197	325	367	1073	245	343	203	246	143	535	206	238	584
Cgla01g000680	1089	186	1289	90	1534	639	2796	586	301	601	2808	320	118	1024	481	1117	1834	325	986	3076	175	5927	12	170	223	151	191	352	934	162	680	133	337	161	449	1359
Cgla01g000681	0	0	0	0	0	0	0	0	0	0	0	0	0	0	0	0	0	0	0	0	0	0	0	0	0	0	0	0	0	0	0	0	0	0	0	0
Cgla01g000682	0	0	0	0	0	0	0	0	0	0	0	0	0	0	0	0	0	0	0	0	0	0	0	0	0	0	0	0	0	0	0	0	0	0	0	0
Cgla01g000683	0	0	0	0	0	0	0	0	0	0	0	0	0	0	0	1	0	0	0	0	0	0	0	0	0	4	0	0	0	0	0	0	0	0	0	0
Cgla01g000684	398	54	259	14	80	157	118	73	146	240	73	14	145	21	187	15	312	375	1338	27	60	9032	2	4	12	21	0	14	9	8	56	0	7	8	61	138
Cgla01g000685	1	0	2	0	17	0	0	0	4	0	6	0	0	0	0	0	0	0	6	0	0	0	1	0	3	0	0	0	0	0	0	0	0	0	0	2
Cgla01g000686	88	112	116	12	131	38	280	52	128	36	80	69	45	99	10	35	51	78	96	48	60	184	65	48	82	56	122	79	135	108	87	73	18	52	122	190
Cgla01g000687	207	306	341	58	314	57	662	138	211	114	273	298	171	284	43	74	177	226	260	128	223	283	248	198	239	199	361	266	454	414	215	107	82	257	806	462
Cgla01g000688	28358	36224	2584	4500	16826	14826	6317	42953	27020	2775	4686	2169	4593	3061	35753	5139	14625	20265	26775	9665	7612	832	7737	2710	9487	2687	2141	6061	17977	1784	10319	2465	4443	8001	6518	16310
Cgla01g000689	131	157	9	21	122	124	400	66	95	27	47	22	145	114	187	9	37	51	126	85	60	14	21	21	35	1262	20	22	21	7	114	22	8	25	23	320
Cgla01g000690	3	0	0	0	4	0	0	6	3	0	2	0	1	1	0	1	1	2	4	0	0	1	1	0	2	0	0	4	2	1	1	0	0	5	10	3
Cgla01g000691	0	0	12	0	10	0	4	1	3	1	4	0	0	4	5	2	0	22	0	0	0	9	0	0	2	0	0	4	0	2	2	0	6	0	0	6
Cgla01g000692	2543	3513	2046	1937	4492	2139	2559	2149	5532	1750	2243	1850	2278	1760	2233	1361	2158	2111	2469	1249	1861	1636	1559	1469	1481	2878	3256	2488	2144	1863	2029	1883	2356	2333	1350	3936
Cgla01g000693	1195	1222	1023	807	4714	1575	9433	469	795	632	3282	2452	876	634	1197	2179	264	830	1322	541	465	6420	277	392	1007	1730	1645	1150	759	3985	1255	332	1009	602	1371	7239
Cgla01g000694	0	0	0	0	0	0	0	0	0	0	0	0	0	0	0	0	0	0	0	0	0	0	0	0	0	0	0	0	0	0	0	0	0	0	0	0
Cgla01g000695	2	0	0	0	0	0	0	0	0	0	0	0	0	0	0	0	0	0	0	0	0	0	0	0	0	0	1	0	0	0	0	0	0	0	0	0
Cgla01g000696	1841	7291	3482	3365	10875	7851	2559	3859	5302	2886	4369	3290	4869	1624	4693	3593	5672	5885	3209	4373	2104	16377	1863	1431	7297	6595	7556	2840	2907	1782	3524	2114	3593	3847	2305	11071
Cgla01g000697	0	0	0	0	0	0	0	0	0	0	0	2	0	0	0	0	0	0	0	0	0	0	0	0	0	0	0	0	0	0	0	0	0	0	0	0
Cgla01g000698	9423	13764	5955	4343	14785	6520	5600	11270	16280	4979	3602	2924	3884	2686	8084	4513	4827	5692	1607	3076	1711	7331	5421	3659	3190	5386	3283	5660	8113	5526	5828	5575	5106	1633	5523	16744
Cgla01g000699	5643	8511	6417	6678	12803	4393	6713	4932	12879	5461	2942	2280	1651	1990	2461	1509	2514	3356	2844	1209	2482	9915	1427	1699	2120	2597	3594	2925	5320	3516	6386	2375	3462	2585	1658	5344
Cgla01g000700	635	488	230	398	4102	930	368	258	2361	489	353	148	101	126	225	236	157	206	383	144	165	10281	212	129	218	219	608	293	395	252	277	110	207	329	385	1498
Cgla01g000701	17	20	9	6	15	10	16	16	29	13	20	24	0	10	2	6	0	8	12	8	4	593	14	16	22	34	26	6	7	13	12	0	14	29	51	38
Cgla01g000702	6	25	6	9	149	0	27	27	30	16	19	20	24	31	39	1	2	34	27	17	14	182	7	32	1	1	13	16	4	5	37	44	195	95	269	28
Cgla01g000703	4	27	12	3	43	0	16	10	18	7	28	6	6	4	8	0	0	16	8	1	33	51	8	16	4	3	11	25	2	1	10	21	37	42	181	8
Cgla01g000704	156	253	183	5	211	26	415	165	490	37	643	23	20	12	48	22	6	127	43	10	476	201	17	733	13	46	38	602	16	44	29	161	112	22	917	78
Cgla01g000705	10	2	12	8	6	0	31	4	8	2	22	13	14	4	4	0	4	5	4	1	0	218	9	11	8	17	40	2	8	2	8	0	2	5	4	6
Cgla01g000706	10	7	14	11	5	6	25	4	12	5	40	16	1	1	8	0	4	4	2	2	2	306	2	9	8	2	16	6	2	0	9	0	4	0	7	15
Cgla01g000707	269	616	901	618	585	370	977	318	628	318	494	273	169	306	395	227	285	393	327	142	372	500	264	359	409	468	463	557	800	529	368	282	427	229	601	562
Cgla01g000708	1187	2355	1432	2668	2104	979	1643	818	1578	984	1159	1042	662	914	1606	1033	1117	1123	1312	591	1083	1808	1251	510	1131	1578	1959	1235	1847	1614	1559	1470	1599	1303	1358	2059
Cgla01g000709	18	2	2	24	25	5	8	50	10	15	31	4	5	4	11	21	25	16	25	3	3	135	37	0	6	14	38	15	12	12	6	22	25	25	24	19
Cgla01g000710	431	64	1455	518	859	229	510	399	529	189	463	280	126	220	84	174	359	400	200	258	372	1268	145	221	194	241	514	720	271	333	504	41	352	277	525	895
Cgla01g000711	2053	1912	2235	3950	4758	2523	2227	1711	5259	1756	3181	2159	2145	1791	2217	981	1777	2095	2377	4	2242	1347	1725	1547	3118	2609	4321	2332	1767	1836	1862	2108	2642	2875	1390	5137
Cgla01g000712	78	57	26	62	27	4	99	41	66	42	91	46	49	58	116	74	121	60	33	40	26	288	20	77	34	114	220	104	51	65	35	75	113	27	43	209
Cgla01g000713	0	0	0	0	0	0	0	0	0	0	0	0	0	0	0	0	0	0	0	0	0	0	0	0	0	0	0	0	0	0	0	0	0	0	0	0
Cgla01g000714	0	0	0	0	0	0	0	0	0	0	0	0	0	0	0	0	0	0	0	0	0	0	0	0	0	0	0	0	0	0	0	0	0	0	0	0
Cgla01g000715	788	2497	2705	17299	392	1603	14817	225	602	152	31726	14119	3925	1828	31059	6841	3023	16459	4609	6260	3162	6075	1787	14869	14541	18904	3526	4001	4025	1357	1717	1092	2112	2696	969	1235
Cgla01g000716	673	561	324	2966	373	2740	4000	56	384	114	21323	3710	1546	364	4104	1277	610	5478	761	1647	534	3350	812	4342	15112	8063	2744	730	462	366	558	278	908	213	244	409
Cgla01g000717	1	1	0	0	0	0	0	0	0	0	2	2	0	0	0	0	0	0	0	0	0	0	0	0	2	0	4	0	0	0	0	2	5	0	0	1
Cgla01g000718	6950	11357	4029	3756	13470	2788	8666	8987	15841	3148	6875	3916	8493	9851	8280	1568	6374	2781	2639	5313	6570	83603	3601	1491	2178	1010	3442	6490	3758	1564	4896	2104	5389	2561	9823	3375
Cgla01g000719	1239	2202	1794	1925	3198	1887	2655	1006	2378	1115	2214	1006	576	909	791	481	958	1205	832	839	608	1331	1031	1213	1524	1209	2524	1685	1378	1183	1893	910	1513	987	458	2568
Cgla01g000720	0	0	0	0	0	0	0	0	0	0	0	0	0	0	0	0	0	0	0	0	0	0	0	0	0	0	0	0	0	0	0	0	0	0	0	0
Cgla01g000721	0	2	0	0	0	0	0	0	0	0	0	0	0	0	0	0	0	0	0	0	0	0	0	0	0	0	0	0	0	0	0	0	0	0	0	0
Cgla01g000722	1218	3303	1569	5465	6606	3476	1551	2438	2049	3049	800	1266	2497	961	586	1289	999	1855	931	1508	408	801	1200	658	1059	1058	1913	827	3099	2589	2096	1730	3937	1893	1766	2401
Cgla01g000723	0	0	0	0	0	0	0	0	0	0	0	0	0	0	0	0	0	0	0	0	0	0	0	0	0	0	0	0	0	0	0	0	0	0	0	0
Cgla01g000724	0	1	0	0	1	2	0	0	0	3	4	0	2	0	0	0	1	0	2	4	0	0	1	0	0	0	0	0	0	0	0	0	0	0	0	0
Cgla01g000725	5	10	10	12	18	43	4	21	124	45	77	20	7	32	27	26	8	58	23	6	51	7	8	4	15	8	15	40	99	37	18	10	9	17	35	9
Cgla01g000726	0	0	0	0	0	0	0	0	0	0	0	0	0	0	0	0	0	0	0	0	0	0	0	0	0	0	0	0	0	0	0	0	0	0	0	0
Cgla01g000727	5	8	1	0	4	1	4	2	5	2	4	5	0	0	0	0	0	6	3	1	10	3	0	0	5	1	4	2	3	6	3	0	3	4	0	1
Cgla01g000728	0	2	0	0	0	0	0	0	0	0	1	0	0	0	0	0	0	0	0	0	0	0	0	0	0	1	0	0	0	0	0	0	0	0	0	0
Cgla01g000729	409	876	505	585	881	428	726	358	772	283	416	409	288	396	629	512	396	499	756	185	563	611	384	265	371	393	484	506	566	534	519	528	583	627	738	1130
Cgla01g000730	0	0	0	0	0	0	0	0	0	0	0	0	0	0	0	0	0	0	0	0	0	0	0	0	0	0	0	0	0	0	0	0	0	0	0	0
Cgla01g000731	0	0	0	0	0	0	0	0	0	0	0	0	0	0	0	0	0	0	0	0	0	0	0	0	0	0	0	0	0	0	0	0	0	0	0	0
Cgla01g000732	0	0	0	0	0	0	0	0	2	2	0	0	0	0	0	0	0	0	0	0	0	1	1	0	0	0	0	0	0	0	0	0	0	0	0	0
Cgla01g000733	6423	13099	6149	5796	12420	6842	6001	5358	12257	4836	6087	3376	3299	3395	7619	2842	3798	4591	5252	3308	3391	7387	4181	2208	4777	6043	7264	6745	6854	8156	5839	5703	9805	10085	5997	10284
Cgla01g000734	1246	1683	1431	1403	2179	1024	1585	621	1695	731	1165	655	629	778	1278	682	882	1068	1333	402	849	912	768	614	851	1150	1356	1222	1657	1296	1608	1105	2071	1972	1524	2115
Cgla01g000735	1620	3098	2169	2295	3324	1820	2395	1315	2920	1303	1385	1486	1015	1174	1806	1051	1256	1559	1270	997	1166	2492	1624	1031	1408	2225	2768	2245	2615	2248	1811	1326	2068	1930	1966	3391
Cgla01g000736	0	0	0	10	0	0	4	0	0	0	0	16	0	0	0	0	0	0	0	0	0	0	0	2	0	4	0	0	0	0	4	0	0	0	0	4
Cgla01g000737	1666	3561	4374	3136	5883	3071	4408	2180	4420	1580	3629	2722	1128	2047	2417	2380	2621	3575	3430	1391	3633	5737	2024	2527	3851	3554	4904	3341	3854	2970	3226	1010	3052	3223	3013	5619
Cgla01g000738	2378	4424	2669	3670	6065	2812	3663	2048	3916	1821	1961	1686	1022	1105	2516	1659	1445	1820	1552	809	1460	4738	1832	1102	1735	2530	3346	2078	2781	2101	2457	1732	2031	2570	1775	4387
Cgla01g000739	145	71	247	168	240	151	229	68	260	71	124	134	79	180	168	128	135	208	111	130	252	315	148	126	201	171	186	226	151	174	137	28	49	102	217	336
Cgla01g000740	0	0	0	0	0	0	0	0	0	0	0	0	0	0	0	2	0	0	0	0	0	6	0	0	0	0	0	0	0	0	0	0	0	0	0	1
Cgla01g000741	34	8	2	16	9	17	2	2	8	6	40	10	0	2	22	0	12	6	2	0	0	17	0	2	39	38	25	6	12	13	71	0	97	0	12	16
Cgla01g000742	0	0	0	0	0	0	0	2	3	0	0	0	0	0	4	0	2	2	0	0	6	0	0	0	1	0	4	0	0	2	3	0	0	1	0	2
Cgla01g000743	2081	3027	2011	2574	5404	2454	3492	1944	4305	1426	1508	1075	970	1656	1434	839	1139	1403	1251	735	1145	5517	1166	634	923	1362	1804	1639	3700	2739	2078	1257	2149	1476	3488	2924
Cgla01g000744	0	0	0	0	0	0	0	0	0	0	0	0	0	0	0	0	0	0	0	0	0	0	0	0	0	0	0	0	0	0	0	0	0	0	0	0
Cgla01g000745	122	271	265	272	371	123	243	179	299	137	152	184	146	93	104	65	158	198	223	94	95	96	99	126	124	256	137	177	113	109	216	73	121	215	171	458
Cgla01g000746	0	0	0	0	0	0	1	0	0	0	0	0	0	0	0	0	0	0	0	0	0	0	0	0	0	0	0	0	0	0	0	0	0	0	0	0
Cgla01g000747	144	290	142	253	427	131	229	182	339	193	117	140	59	97	99	66	111	175	132	80	112	508	65	81	158	180	217	145	105	128	170	90	96	187	99	457
Cgla01g000748	1535	1156	1928	1802	3026	1264	2183	1081	1696	1107	811	748	433	825	256	207	580	707	392	548	568	3815	81	299	590	761	1669	740	720	610	1337	476	1332	920	514	2126
Cgla01g000749	114	226	18	23	359	216	16	98	153	55	28	10	13	22	71	9	35	27	70	7	22	324	8	4	14	32	26	26	24	13	46	28	116	83	133	316
Cgla01g000750	721	977	1189	1300	2243	917	1679	729	1787	1064	801	732	414	543	471	288	608	926	400	571	525	4811	412	584	798	720	1892	1007	863	775	715	870	971	824	897	1882
Cgla01g000751	12122	31198	13122	13917	38025	16615	20235	11726	27629	13591	7033	5386	3486	4823	8499	4743	5276	8251	5547	3609	4981	41219	7638	4646	6659	8672	13969	8736	13501	11116	13776	7360	11784	8865	8724	20685
Cgla01g000752	72	69	71	32	74	2	109	80	68	19	71	30	4	19	5	54	2	8	42	14	52	67	8	8	14	30	27	26	115	30	28	2	25	21	60	61
Cgla01g000753	15758	17105	2819	7563	11544	10280	10759	11907	17846	4884	17639	4689	4288	2608	8377	3430	1940	5008	5059	3340	2437	105933	9494	3039	8314	8249	7654	6220	9091	3233	5110	8712	9062	9045	2871	26322
Cgla01g000754	13	0	15	7	10	3	16	1	11	1	21	10	6	10	17	3	6	10	41	11	45	6	1	12	12	17	27	11	6	12	17	7	23	38	17	48
Cgla01g000755	6077	7909	9188	16713	16973	3113	15374	5682	8204	4637	12417	10326	4651	7325	13946	8755	7744	9747	13456	3933	8735	8856	7900	5969	4716	13575	13391	11885	9629	15511	13708	16237	14900	20775	17913	22387
Cgla01g000756	7	2	0	7	3	5	3	6	3	0	4	0	2	0	5	1	8	2	8	0	8	4	1	2	4	14	12	0	0	0	0	2	5	3	3	24
Cgla01g000757	40	99	34	121	138	51	185	40	51	75	38	163	75	11	21	16	31	78	36	69	9	89	84	53	71	369	173	60	82	35	70	30	78	107	21	106
Cgla01g000758	372	834	391	580	824	441	947	384	865	358	558	459	356	272	664	501	477	514	533	314	355	647	518	482	393	882	703	450	537	696	434	452	342	812	325	1488
Cgla01g000759	337	651	398	526	777	393	485	322	593	349	297	208	245	174	414	121	316	359	374	191	169	283	398	220	227	653	531	392	260	377	381	287	351	572	295	1126
Cgla01g000760	1735	2292	1719	2099	2731	1376	2159	1365	2435	943	1479	1261	1135	1032	1110	964	1090	1500	1248	754	1083	2095	981	691	1194	1690	1967	2000	1844	1730	1278	1231	1411	1390	2220	2682
Cgla01g000761	473	586	963	1011	591	289	917	189	458	242	699	477	119	310	1127	1051	484	852	982	204	1356	507	720	467	359	631	934	599	902	1026	627	528	1126	1230	597	1601
Cgla01g000762	1610	1982	159	18	60	141	71	1121	373	19	113	25	11	7	93	91	220	186	157	72	127	309	340	64	82	88	28	285	3341	195	46	4	15	84	1032	1174
Cgla01g000763	2	8	0	0	10	2	0	3	1	0	1	0	0	3	0	0	0	0	0	0	3	6	0	0	0	0	2	2	0	0	0	0	0	8	8	4
Cgla01g000764	7327	13728	7583	6536	13950	6505	7717	17417	14822	4083	4889	4170	3678	3652	15653	2786	3849	5606	3587	3543	4165	10871	16079	4595	5046	5452	17171	9014	7311	5755	4778	7907	5562	5618	4147	12374
Cgla01g000765	0	4	0	0	0	0	4	0	0	11	0	0	0	0	0	4	15	2	0	0	0	0	21	4	2	41	4	0	7	19	3	3	6	67	0	26
Cgla01g000766	0	38	4	6	0	7	42	0	10	1	7	2	29	26	3	3	2	2	18	13	4	7	0	20	2	17	54	67	4	5	1	15	0	10	8	28
Cgla01g000767	1067	9691	1420	1391	2204	1571	1845	2590	3411	1023	955	808	634	484	2507	652	726	1271	978	509	1333	2095	1155	1099	1133	1364	1601	1178	1017	748	1039	994	700	762	873	3813
Cgla01g000768	0	7	2	4	1	1	1	6	5	0	2	4	0	1	3	0	1	4	2	2	7	1	1	0	3	0	5	1	1	2	3	1	1	0	8	3
Cgla01g000769	0	3	4	1	4	0	0	1	0	0	0	1	0	0	1	0	2	3	1	0	3	1	0	3	3	3	7	0	0	0	2	2	0	0	2	0
Cgla01g000770	1	9	1	2	5	6	2	3	6	2	11	12	3	4	16	1	6	17	0	5	3	18	11	19	8	3	17	5	0	1	0	5	0	3	4	4
Cgla01g000771	2	0	0	0	0	0	0	0	0	0	0	0	0	0	0	0	0	2	0	0	0	0	2	0	0	0	0	0	0	0	0	0	0	0	0	0
Cgla01g000772	0	0	0	0	0	0	0	0	0	0	0	0	0	0	0	0	0	0	0	0	0	0	0	0	0	0	0	0	0	0	0	0	0	0	0	0
Cgla01g000773	8	47	17	71	55	19	73	20	18	20	31	17	6	5	104	17	44	39	23	6	69	7	14	41	8	31	15	25	20	4	25	4	20	77	299	307
Cgla01g000774	24563	33230	24938	20338	55234	19809	27543	16908	45699	23363	9632	11800	8922	9327	8802	8615	14428	13718	12095	6909	10505	22990	10955	11669	9137	12845	18651	19882	22761	19590	24717	14225	23365	18294	10646	42309
Cgla01g000775	683	839	642	628	1814	643	1296	353	1341	642	495	316	202	282	331	218	472	445	392	174	243	2254	340	277	346	332	643	571	540	455	405	448	397	183	577	712
Cgla01g000776	1297	2134	1234	1110	3077	1130	1076	1035	3398	664	1163	705	619	847	631	1276	1389	1163	1789	375	1505	517	514	1248	1243	681	1553	2800	2018	1842	1499	2392	2289	989	2219	1245
Cgla01g000777	0	4	20	0	2	2	1	2	0	2	0	0	4	0	7	3	5	9	2	0	0	0	2	0	0	0	1	0	2	4	1	6	3	0	24	2
Cgla01g000778	0	0	0	0	2	0	2	2	0	0	0	0	0	0	0	0	0	0	0	0	0	8	0	0	0	0	0	0	0	0	0	0	0	0	0	0
Cgla01g000779	0	0	0	0	0	0	0	0	0	0	0	0	0	0	0	0	0	0	0	0	0	0	0	0	0	0	0	0	0	0	0	0	0	0	0	0
Cgla01g000780	9991	14298	5429	6922	24390	16721	7228	16733	25222	10015	4244	3029	4035	4130	2521	1487	4059	3177	4036	2526	2451	49051	3031	1744	3134	3270	4242	7685	10463	4885	5215	3969	4982	3143	4510	5516
Cgla01g000781	0	0	0	0	0	0	0	0	0	0	0	0	0	0	0	0	0	0	0	0	0	2	0	0	0	0	0	0	0	0	0	0	0	0	0	0
Cgla01g000782	1633	3509	2314	2193	6370	2842	3399	1689	4012	1807	2250	1346	690	994	1497	1272	1378	1964	1801	895	1340	5159	1485	1180	1799	1650	2505	1982	2257	1885	2524	1125	2306	1993	1258	3968
Cgla01g000783	226	156	272	202	225	314	259	307	397	141	239	147	83	142	155	141	116	286	108	87	197	576	67	107	203	321	299	157	268	206	256	137	204	292	176	494
Cgla01g000784	308	554	613	772	978	569	1153	401	487	236	873	527	250	235	935	502	224	363	450	310	735	1631	99	255	526	448	1136	518	576	656	643	464	701	1191	662	1263
Cgla01g000785	2290	4425	3102	2892	4561	1834	4411	1872	4121	2137	1455	1457	1017	1036	1846	1312	1572	1824	1742	640	1429	3631	1823	1505	1479	1950	2621	1796	2738	2578	3221	1346	2361	1778	1813	5237
Cgla01g000786	0	0	0	0	0	0	0	0	0	0	0	0	0	0	0	0	0	0	0	0	0	0	0	0	0	0	0	0	0	0	0	0	0	0	0	0
Cgla01g000787	6	12	2	24	20	4	155	11	0	6	13	98	8	4	130	12	6	14	0	2	0	1900	0	9	6	188	139	20	2	0	32	0	8	2	8	39
Cgla01g000788	537	1661	262	328	2835	810	1508	834	1304	1462	278	1107	342	477	348	387	286	766	331	289	350	3056	419	105	569	1017	1006	599	949	907	905	156	505	733	382	1573
Cgla01g000789	0	1	0	0	0	0	0	0	0	0	0	0	0	0	0	0	0	0	0	0	0	0	0	0	0	0	0	0	0	0	0	0	0	0	0	0
Cgla01g000790	0	0	0	0	0	0	0	0	0	0	0	0	1	0	0	1	0	0	0	0	0	0	0	0	0	0	2	0	1	0	0	2	0	0	0	1
Cgla01g000791	0	0	0	0	1	0	0	0	1	0	0	0	0	0	0	0	0	1	0	0	0	0	0	0	0	0	2	0	0	0	0	0	0	0	0	0
Cgla01g000792	0	3	7	1	0	2	4	0	2	1	2	0	0	1	0	0	3	5	0	2	2	2	0	2	0	5	37	1	2	9	0	4	1	4	1	0
Cgla01g000793	0	0	0	0	2	0	0	0	0	0	3	0	0	0	0	0	0	0	0	0	0	0	0	0	2	2	0	0	1	0	0	3	1	0	0	0
Cgla01g000794	329	384	275	751	267	327	462	110	407	406	174	263	188	185	201	139	333	402	295	212	181	155	382	458	214	372	420	313	217	312	393	143	278	259	308	677
Cgla01g000795	49	14	39	121	7	42	14	3	27	28	27	16	4	7	33	30	35	70	35	10	20	24	16	56	27	27	32	32	81	55	59	4	26	152	82	42
Cgla01g000796	3557	5480	3275	3872	6707	3637	3365	2933	6695	3003	2206	1827	1394	1858	2891	1443	2142	2423	2072	1017	2069	7447	2007	1416	1683	3701	3821	3341	5346	3258	3497	2820	4471	5117	4237	5586
Cgla01g000797	0	0	0	0	0	2	6	1	0	0	0	0	0	0	0	0	0	0	0	0	4	0	0	0	0	0	0	0	0	0	0	0	2	0	0	0
Cgla01g000798	12	50	29	8	18	19	26	16	13	8	16	27	12	5	10	8	0	38	7	8	4	0	22	4	9	58	13	0	2	24	14	4	12	4	6	14
Cgla01g000799	8	16	5	6	7	4	2	2	5	9	7	4	0	0	4	4	2	4	0	2	2	32	1	1	2	14	0	0	10	0	0	0	4	5	10	3
Cgla01g000800	6746	8179	5868	6071	10608	4492	6468	5447	7232	3035	5716	3776	2730	2631	5540	4097	3907	6025	4983	2614	4592	9477	3708	2435	4345	6312	8917	7106	7989	4755	6890	4229	6289	7272	4817	12198
Cgla01g000801	2775	4351	3487	3531	6692	3265	3940	3560	6623	2259	2775	1766	1559	1302	2284	1993	1619	2548	3146	1636	1809	11333	2202	1249	2469	3305	3217	3696	3528	3070	3567	2088	2519	2578	3249	6672
Cgla01g000802	585	1093	1122	775	1796	791	1232	582	1309	459	909	469	151	284	693	479	684	783	572	260	703	1569	386	405	567	511	795	500	919	884	1212	537	1242	683	551	1881
Cgla01g000803	8	2	3	12	6	10	14	0	4	2	12	14	6	6	0	2	14	7	0	0	0	27	4	2	14	14	14	8	6	0	8	1	5	3	2	9
Cgla01g000804	1990	2525	2570	2048	5395	1880	1983	1893	4208	1351	1475	1386	658	1491	1780	1313	1557	2024	1488	782	2104	4569	1545	983	1263	2030	2105	2070	3776	1874	2112	1706	3175	3577	2538	3995
Cgla01g000805	56	58	28	24	134	42	25	42	97	37	67	25	17	19	53	23	34	67	54	24	48	87	36	38	27	34	48	34	36	43	31	28	38	22	39	109
Cgla01g000806	105	56	163	27	301	192	192	105	84	77	432	75	13	203	80	87	41	55	38	27	70	168	64	18	59	53	87	112	50	108	21	3	10	32	195	306
Cgla01g000807	5	6	6	0	20	11	41	9	2	7	4	35	8	4	16	15	10	23	3	0	6	171	0	0	10	34	126	10	2	0	31	0	6	32	0	94
Cgla01g000808	1356	2225	1809	1881	3528	1951	2220	1338	2497	1078	1508	1109	628	868	1433	683	847	1181	1150	605	962	4671	1117	918	1239	1886	2030	1344	2113	1528	1482	838	1274	1684	1325	2341
Cgla01g000809	120	346	166	49	1337	304	228	346	409	801	13	45	50	136	38	29	326	82	87	9	36	265	55	218	143	119	69	159	218	159	347	208	282	15	52	235
Cgla01g000810	0	0	0	0	0	0	0	0	0	0	0	0	0	0	0	0	0	0	0	0	0	0	0	0	0	0	0	0	0	0	0	0	0	0	0	0
Cgla01g000811	863	1315	890	1805	8215	3683	1312	1284	9225	686	212	1318	685	653	415	469	850	810	1389	687	177	574	1305	900	324	1369	1987	1171	1026	561	1356	671	4840	699	460	8862
Cgla01g000812	99	217	182	42	745	845	62	128	554	65	427	175	84	620	76	17	47	133	28	1276	12	2500	11	36	158	23	606	271	152	71	44	5	42	5	75	629
Cgla01g000813	0	0	0	0	0	0	0	0	0	0	0	0	0	0	0	0	0	0	0	0	0	0	0	0	0	0	0	0	0	0	1	0	0	0	0	0
Cgla01g000814	0	0	0	0	0	0	0	0	0	0	0	0	0	0	0	0	0	0	0	0	0	0	0	0	0	0	0	0	0	0	0	0	0	0	0	0
Cgla01g000815	152	90	17	4	61	224	18	47	300	41	64	5	4	8	17	28	31	70	8	6	16	969	6	0	6	17	6	27	31	23	2	0	14	36	42	121
Cgla01g000816	26	18	10	7	2	2	6	14	48	0	0	144	9	0	2133	2	0	2	2	6	0	32	0	95	3	6048	5	12	7	4	28	0	0	6	0	1023
Cgla01g000817	19	9	4	6	1	8	9	3	7	5	7	8	0	0	5	1	5	2	4	2	1	8	3	4	4	11	21	7	10	16	7	2	5	1	30	8
Cgla01g000818	468	1186	663	727	1062	499	966	548	1108	433	520	569	303	368	611	504	436	741	712	352	583	1078	861	694	730	823	952	1067	617	702	649	533	564	699	739	2001
Cgla01g000819	704	816	76	255	346	430	105	731	865	259	154	123	64	138	279	107	66	90	64	118	33	1454	97	66	78	105	344	81	492	93	63	105	107	74	168	368
Cgla01g000820	1918	3031	1293	966	1796	1491	1221	3972	3382	988	870	738	542	519	1858	1297	937	1356	1896	644	1002	3291	1135	795	693	1493	947	1566	2461	1002	874	739	839	774	1477	3012
Cgla01g000821	9	23	34	56	24	24	47	15	49	16	10	9	8	2	28	0	12	20	9	3	13	82	25	16	23	26	19	37	38	13	14	4	9	3	31	37
Cgla01g000822	0	3	0	1	1	1	4	0	6	3	2	2	0	0	0	3	0	1	0	0	0	9	2	0	2	2	0	1	3	0	1	4	1	0	0	2
Cgla01g000823	7	11	4	3	14	12	11	0	9	2	0	7	3	0	4	2	0	0	2	2	0	43	6	5	4	4	14	6	15	7	3	0	11	0	10	9
Cgla01g000824	476	996	498	628	1102	719	632	498	937	375	465	385	214	169	444	143	307	551	336	216	210	1532	370	289	584	587	830	460	517	378	649	290	522	439	484	1226
Cgla01g000825	352	657	476	3643	4191	695	928	466	1632	715	170	754	951	19	327	576	206	467	1592	144	99	1013	796	586	406	144	686	67	291	242	1283	381	1587	260	302	4084
Cgla01g000826	5805	7562	8992	8672	16555	8594	12940	5744	10187	4916	9617	6245	3818	3985	3379	1495	4178	5817	3449	3272	3242	7799	3769	3981	5944	6819	11680	7458	6549	7344	10051	3986	6147	4411	4725	11325
Cgla01g000827	231	353	336	395	752	234	422	207	390	308	277	305	161	227	155	59	130	359	235	161	189	121	152	191	265	330	532	279	233	291	272	164	203	324	189	583
Cgla01g000828	8266	18734	7848	8246	16858	7412	7876	8080	12977	4058	5191	3448	4252	3675	3974	2697	3477	4223	4840	2835	2388	25303	4752	2348	2643	4782	7560	6456	8570	7477	6826	4045	7573	4548	9895	14821
Cgla01g000829	322	443	252	818	672	311	860	146	400	123	236	415	332	177	134	259	97	246	348	175	105	1266	338	102	122	202	300	201	310	501	162	103	217	140	258	723
Cgla01g000830	951	827	1850	1435	6541	2067	635	887	5808	841	1730	468	529	607	528	612	633	840	1954	284	704	12212	140	176	229	512	307	586	1289	2665	874	278	750	1064	2284	4369
Cgla01g000831	8	5	2	257	12	10	26	19	23	11	0	122	10	8	2	15	5	14	14	20	12	2	0	4	6	39	75	0	24	14	77	0	7	53	0	47
Cgla01g000832	312	350	14	55	293	76	129	36	200	102	44	55	41	38	6	90	22	31	37	30	6	513	59	63	54	104	322	55	41	24	27	14	36	47	38	66
Cgla01g000833	10190	9739	9504	7887	13929	5907	8707	4875	14968	9372	6144	4875	6604	4135	4958	3819	6989	6868	9467	3332	6945	3351	5097	4661	5404	9429	8491	8631	6446	7742	7997	9212	7332	9076	2927	20144
Cgla01g000834	1375	2696	1416	2208	3114	1370	1622	1300	2770	1176	943	784	796	758	1267	1050	801	1050	964	628	906	3382	1234	708	1062	1614	1837	1659	2143	968	1126	991	1509	1748	1630	3238
Cgla01g000835	397	511	122	89	583	752	479	133	1486	141	69	91	14	58	20	11	36	48	44	62	31	6459	40	44	73	60	154	110	84	150	182	48	143	31	47	181
Cgla01g000836	19836	19744	7965	11481	34594	21927	12382	11520	37077	7581	13124	6736	6066	4628	6312	3904	4047	7434	5272	3810	2819	78757	8091	5490	7301	8855	15157	9109	9939	7269	9619	6613	11134	7295	8170	21070
Cgla01g000837	1308	1506	1533	2085	2112	1069	2008	838	1516	791	1139	837	680	818	760	454	774	1059	697	508	750	764	1552	748	813	1006	1527	1478	1151	1421	1231	782	1139	848	963	2152
Cgla01g000838	3231	5872	3030	4064	7144	3783	4664	2529	5223	2792	3753	1582	1504	2006	3297	2206	1873	3103	2277	1102	2729	2982	2943	1821	2306	3386	3623	3604	3863	4070	4079	2591	3298	4095	3134	6603
Cgla01g000839	0	0	0	0	0	0	0	0	0	0	0	0	0	0	0	0	0	0	0	0	0	0	0	0	0	0	0	0	0	0	0	0	0	0	0	0
Cgla01g000840	1789	6274	3271	2960	5511	2691	3133	2915	5203	2416	2074	1333	653	1688	1802	1279	1369	1921	1299	686	1455	8103	1172	1126	1683	2706	3144	2197	2948	2068	2551	2033	2998	2414	1466	4961
Cgla01g000841	137	248	147	128	359	132	226	76	261	122	78	131	54	75	126	42	63	105	105	52	142	117	116	45	81	122	152	132	162	164	233	83	186	187	131	230
Cgla01g000842	84	54	80	38	367	233	167	21	389	64	145	68	147	72	118	42	163	92	132	65	136	526	41	41	96	32	127	72	98	57	94	154	212	97	313	328
Cgla01g000843	1122	1445	1935	2013	1709	2371	4233	439	4600	876	2053	1476	902	1771	1567	218	776	1533	1106	569	618	712	460	1180	886	928	2737	2025	1233	858	1676	777	1679	863	1049	2852
Cgla01g000844	334	384	452	283	182	269	653	205	487	178	567	279	54	147	456	204	122	304	326	219	269	1189	341	292	452	483	644	346	511	601	192	50	167	183	282	357
Cgla01g000845	4960	7802	7989	7668	10702	4471	6822	5847	9506	3385	2912	2892	2583	2730	4897	3725	3766	4410	4449	3857	3947	7588	4925	2529	2858	5962	6035	6331	7817	5357	5924	4829	7454	9622	7125	11799
Cgla01g000846	4079	4766	5065	5061	6266	2844	4865	3057	6690	2380	2649	2153	1890	1842	4033	2449	2643	3489	3461	1020	2863	3849	3576	1942	2375	4379	4230	4912	5498	4261	4115	3927	4980	6669	4503	8155
Cgla01g000847	9	23	6	11	9	8	3	11	7	0	13	4	2	5	9	5	1	6	7	2	2	22	1	0	3	9	8	0	0	7	1	9	26	5	19	19
Cgla01g000848	17	63	1	4	12	8	9	18	11	5	10	8	8	0	20	2	4	13	4	2	4	72	2	4	8	7	18	7	12	1	11	0	1	8	6	4
Cgla01g000849	16	134	7	8	4	4	22	112	28	12	6	28	2	12	16	15	0	22	6	29	4	0	6	2	2	34	14	16	8	0	20	12	0	12	0	16
Cgla01g000850	0	0	1	0	0	0	0	0	0	0	0	0	0	0	1	0	0	0	0	0	0	0	0	0	0	0	0	0	0	0	0	0	0	0	0	0
Cgla01g000851	0	0	0	0	0	0	1	0	0	0	0	0	0	0	0	0	0	0	0	0	0	0	0	2	0	0	2	0	0	0	0	0	0	0	0	0
Cgla01g000852	0	0	0	0	0	0	0	0	0	0	0	0	0	0	0	0	0	0	0	0	0	0	0	1	0	0	1	0	0	0	0	0	0	0	0	0
Cgla01g000853	0	0	0	0	0	0	0	0	0	0	0	0	0	0	0	0	0	0	0	0	0	0	0	0	0	0	0	0	0	0	0	0	0	0	0	1
Cgla01g000854	2	4	4	10	0	2	12	6	21	10	6	10	2	4	0	9	6	4	6	2	0	2	6	2	6	13	8	4	4	5	2	8	4	8	11	10
Cgla01g000855	0	0	0	0	0	0	0	0	0	0	0	0	0	0	0	0	0	0	0	0	0	0	0	0	0	0	0	0	0	0	0	0	0	0	0	0
Cgla01g000856	0	0	0	0	0	0	0	0	0	0	0	0	0	0	0	0	0	0	0	0	0	0	0	0	0	0	0	0	0	0	0	0	0	0	0	0
Cgla01g000857	0	0	0	0	0	0	0	0	0	0	0	0	0	0	0	0	0	0	0	0	0	0	0	0	0	1	0	0	0	0	0	0	0	0	0	0
Cgla01g000858	0	0	0	0	2	0	0	0	0	0	0	0	0	0	0	0	0	0	0	0	0	0	0	0	0	0	0	0	0	0	0	0	0	0	0	0
Cgla01g000859	0	0	0	0	1	0	0	0	0	0	0	0	0	0	0	0	0	0	0	0	0	0	0	0	0	3	0	0	2	0	0	0	0	0	0	0
Cgla01g000860	0	0	0	0	0	0	0	0	0	0	0	0	0	0	0	0	0	0	0	0	0	0	0	0	0	0	0	0	0	0	0	0	0	0	0	0
Cgla01g000861	18	11	6	9	2	4	29	4	26	19	12	10	3	4	4	10	6	11	2	6	12	14	16	14	6	21	32	14	24	38	28	6	22	10	0	6
Cgla01g000862	0	0	0	0	0	0	0	0	0	0	0	1	0	0	0	0	0	0	0	0	0	0	0	0	0	0	0	0	0	0	0	0	0	1	0	0
Cgla01g000863	1	0	0	1	0	0	0	0	0	0	0	0	0	0	0	0	0	0	0	0	3	0	0	0	0	0	0	1	1	0	0	0	0	0	0	0
Cgla01g000864	0	0	0	0	0	0	0	0	0	0	0	0	0	0	0	0	0	0	0	0	0	0	0	0	0	2	0	0	0	0	0	0	0	0	0	0
Cgla01g000865	6	0	0	17	2	4	45	14	8	15	108	247	2	0	3779	2	160	2	0	2	0	26	4	10	8	6159	96	284	36	54	78	0	537	1	2	1090
Cgla01g000866	0	0	0	0	0	0	0	0	0	0	0	0	0	0	0	0	0	0	0	0	0	0	0	0	0	0	0	0	0	0	0	0	0	0	0	0
Cgla01g000867	229	9546	1006	15489	9315	1172	852	11442	4551	611	2892	293	77	670	819	4788	16	1973	5743	129	154	5363	1628	556	685	1122	38	758	16821	3653	2010	16	121	28	1987	1500
Cgla01g000868	11754	22071	14608	11661	23346	10421	13236	12506	24605	10739	9307	6480	10532	5252	11244	6719	9050	10677	15005	5495	11306	6810	10537	8153	10719	12522	14602	12749	11897	11377	14459	13935	12556	13030	8516	27465
Cgla01g000869	0	2	2	0	0	0	0	0	0	0	0	0	0	0	0	0	0	1	0	0	0	0	0	0	0	0	0	0	0	0	0	0	0	1	0	0
Cgla01g000870	8	3	0	4	6	0	0	0	0	0	0	0	0	0	0	1	0	0	0	0	0	2	0	0	0	3	0	0	0	0	0	0	0	0	0	0
Cgla01g000871	11937	15059	17599	22837	26266	12171	17263	10235	25332	12691	7351	7080	10836	4402	3961	2821	8240	8060	7971	4735	4565	6153	6716	6593	9105	9202	14497	12018	8095	9044	12914	10102	15835	10401	4488	22708
Cgla01g000872	1	0	0	17	2	0	5	0	0	0	0	0	0	0	1	0	0	0	3	0	0	2	2	0	2	2	9	4	0	0	1	2	2	0	0	2
Cgla01g000873	12	42	4	52	15	14	14	6	7	8	7	6	4	0	6	0	0	5	0	2	2	18	1	3	10	7	16	0	2	2	6	2	6	7	0	2
Cgla01g000874	761	1874	1437	1802	2781	1535	2417	929	1759	1359	764	736	366	563	756	336	646	1001	699	528	500	1386	517	956	1104	1041	1077	692	1264	1216	1452	464	1043	1184	444	2226
Cgla01g000875	694	1095	1094	1532	1533	1153	1482	664	1058	669	589	769	687	555	265	153	712	848	304	364	482	840	433	531	852	902	1349	1124	887	552	982	625	878	627	418	1630
Cgla01g000876	1491	2348	2063	1691	3367	1506	2537	1984	3991	842	1364	1229	770	792	1534	1193	1867	1997	1992	753	1147	2584	799	1364	1556	1908	1663	2154	1951	1014	2589	1325	2611	2323	1427	3427
Cgla01g000877	0	4	2	0	2	2	4	7	0	4	4	2	0	6	16	5	2	24	4	5	6	0	0	0	2	87	2	0	10	9	18	2	8	16	0	20
Cgla01g000878	226	605	626	518	620	306	859	255	520	210	189	246	112	217	324	149	273	284	242	194	189	470	222	195	235	363	570	359	461	266	436	264	233	265	387	614
Cgla01g000879	2316	3266	2369	2660	5622	2467	3550	1599	4755	1827	3334	1534	1127	1545	1364	898	1297	1957	1916	807	1470	4601	792	1504	2441	1824	4287	2422	2244	1894	2017	1131	1881	2762	1492	3704
Cgla01g000880	5	0	0	0	0	0	0	0	0	0	0	0	0	0	0	0	0	0	0	0	0	0	0	0	0	0	0	0	0	0	0	0	0	0	0	8
Cgla01g000881	0	0	0	0	0	0	0	0	0	0	0	0	0	0	0	0	0	0	0	0	0	0	0	0	0	0	0	0	0	0	0	0	0	0	0	0
Cgla01g000882	112	111	26	223	289	146	300	132	80	95	198	217	98	23	17	33	29	90	53	72	37	260	18	49	173	405	272	35	24	165	56	10	124	26	111	498
Cgla01g000883	2154	7468	3890	4629	11020	2850	10069	3089	4089	1513	2245	3147	3501	2476	1647	1061	2110	2476	3349	2390	1991	6593	2181	1156	1775	1045	2841	4968	4257	4489	3870	3511	2974	2454	3166	6525
Cgla01g000884	8	33	4	2	8	0	0	0	24	0	26	2	0	2	12	8	0	50	0	5	14	60	0	1	2	0	6	35	3	4	13	1	14	12	5	76
Cgla01g000885	0	0	0	0	0	0	0	0	0	0	0	0	0	0	0	0	0	0	0	0	0	0	0	0	0	0	0	0	0	0	0	0	0	0	0	0
Cgla01g000886	868	2033	1097	1014	2572	1342	1712	1173	2331	1581	1194	943	538	772	820	676	735	839	698	463	691	1499	656	602	739	874	1381	1086	763	893	1167	1055	1079	1014	812	2640
Cgla01g000887	0	0	0	1	0	0	0	0	0	0	0	0	0	0	0	0	0	0	0	0	0	0	0	0	0	0	0	0	0	0	0	0	0	0	0	0
Cgla01g000888	0	0	0	1	1	0	0	0	0	0	0	0	0	0	0	0	0	0	0	0	0	0	0	0	0	0	0	0	0	0	0	0	0	0	0	0
Cgla01g000889	0	0	0	0	0	0	0	0	0	0	0	0	0	0	0	0	0	0	0	0	0	0	0	0	0	0	0	0	0	0	0	0	0	0	0	0
Cgla01g000890	3	5	0	0	2	0	2	0	2	0	0	0	0	1	9	2	5	1	5	0	0	0	4	2	9	26	21	0	0	1	0	1	0	5	0	7
Cgla01g000891	3	8	11	1	15	13	8	1	14	0	3	0	11	11	4	0	0	2	0	0	0	0	0	7	0	0	0	7	0	0	0	12	24	0	0	8
Cgla01g000892	0	0	0	0	0	0	0	0	0	0	0	0	0	0	0	0	0	0	0	0	0	0	0	0	0	0	0	0	0	0	0	0	0	0	0	0
Cgla01g000893	3003	5859	4164	4193	8112	3344	5238	2742	5958	2781	3334	2523	1762	1837	2790	1707	1940	2927	2629	1462	1696	5257	3076	1831	2416	2743	3922	2689	3352	4012	3818	2046	2982	2316	3849	6045
Cgla01g000894	237	444	504	628	541	258	470	220	539	196	380	233	160	356	366	152	246	304	255	198	303	492	302	176	257	497	524	392	797	659	412	281	415	474	871	525
Cgla01g000895	84	192	210	597	351	49	661	214	253	322	222	206	184	70	51	63	54	131	116	219	42	250	222	48	144	39	222	131	230	349	325	58	23	191	45	265
Cgla01g000896	1605	2252	2781	1682	5614	2091	1949	3946	2059	2136	927	937	363	832	748	795	1653	901	869	443	1525	4283	453	349	755	755	1051	1489	3290	3118	1682	424	1429	1255	2807	2121
Cgla01g000897	7043	17042	17945	18377	22295	15592	23226	16457	19248	6351	14411	15811	10341	9599	5929	12423	8829	16535	13846	15194	11785	55304	10086	7545	11674	29206	19739	23516	22244	13631	10726	5830	20995	28223	26573	37719
Cgla01g000898	164	199	39	18	519	232	82	77	251	178	57	6	4	13	65	32	22	22	25	14	60	166	34	14	6	23	93	15	22	4	36	41	23	69	37	134
Cgla01g000899	212	491	243	18	809	403	124	254	396	427	318	29	12	45	283	210	154	247	268	52	333	173	46	60	51	64	83	124	75	68	106	175	117	361	136	1452
Cgla01g000900	0	0	0	0	1	0	0	0	0	0	0	0	0	0	0	0	0	0	0	0	0	0	0	0	0	0	1	0	0	0	0	0	0	0	0	0
Cgla01g000901	4030	6189	2865	5674	4682	2193	3634	1745	6853	1572	2261	2380	1670	1446	3416	1937	1238	2632	2621	1237	1601	8371	4623	1727	1268	2618	2815	2631	3490	3441	2411	1539	2949	3065	1813	6451
Cgla01g000902	0	0	0	0	0	0	0	0	0	0	0	0	0	0	0	0	0	0	0	0	0	0	0	0	0	0	0	0	0	0	0	0	2	0	0	0
Cgla01g000903	4709	8361	4646	7851	6140	5526	7360	2595	6051	1644	3452	3984	2826	2485	3211	1028	2868	4327	1358	1782	1153	7062	2813	2300	7397	3569	8065	2915	3788	4054	3198	1976	4793	1374	1672	7090
Cgla01g000904	67	136	123	97	149	62	173	33	87	65	54	37	16	38	47	41	43	53	48	21	46	53	29	49	51	31	75	24	59	46	68	28	40	10	57	200
Cgla01g000905	4626	8328	6720	5954	10645	4304	10149	3519	7927	3396	4220	3678	1913	3548	4594	3083	3346	4601	3622	1975	3998	3966	4074	3438	4105	4117	8304	4069	6882	5565	5856	2823	5889	4261	7252	10946
Cgla01g000906	30	97	64	74	123	32	91	38	47	61	39	49	30	24	40	15	46	72	126	34	35	33	31	48	56	76	56	45	31	77	57	29	31	74	38	112
Cgla01g000907	4	22	7	8	22	2	5	8	9	3	4	12	16	13	14	9	12	11	18	2	12	6	6	13	6	16	7	8	18	29	8	15	5	24	16	21
Cgla01g000908	767	2777	376	940	3527	2147	205	956	952	772	821	125	147	222	1325	1019	97	949	1401	217	79	1303	287	56	617	178	206	351	1189	1341	323	151	543	258	3846	752
Cgla01g000909	4151	16916	3850	2727	11028	4384	3269	6659	8052	4702	2701	1748	2256	1966	2286	727	1625	2102	1627	1281	985	7652	3234	1302	1468	3034	3834	4139	2387	3036	1849	3373	2079	1468	3037	5856
Cgla01g000910	834	3728	2534	2950	5401	1922	1793	1665	2270	1252	1276	919	746	584	453	716	961	1179	627	792	1235	802	1278	621	1404	1569	1847	1167	986	1200	3091	347	2402	4031	553	4766
Cgla01g000911	273	2780	260	226	957	254	306	642	376	271	972	100	488	1028	265	378	547	748	215	508	955	1433	394	110	150	64	331	67	108	416	1348	316	1074	1366	775	2116
Cgla01g000912	0	28	8	5	14	5	48	0	10	4	8	10	11	0	14	3	19	4	2	0	0	10	0	11	10	13	0	3	4	6	12	4	5	0	0	0
Cgla01g000913	59	141	104	72	102	79	191	37	75	19	122	105	81	71	86	100	36	80	63	29	0	81	24	106	158	146	126	63	84	65	45	48	75	38	44	0
Cgla01g000914	724	1838	1143	1007	1981	835	1619	721	1424	821	573	620	251	303	467	325	472	606	572	302	298	2354	584	523	453	622	898	728	533	664	752	381	557	462	534	1668
Cgla01g000915	156	389	250	275	424	183	370	180	349	144	227	322	168	198	305	129	155	230	183	159	188	505	287	139	136	465	288	299	241	255	167	170	261	289	375	338
Cgla01g000916	58	153	106	115	94	65	128	29	97	54	48	83	34	42	96	39	35	70	51	29	18	194	69	54	56	118	101	70	109	43	93	56	79	80	136	107
Cgla01g000917	41	70	110	78	95	48	165	26	136	48	112	114	137	271	106	62	63	123	90	34	154	129	80	314	104	173	267	78	180	128	65	41	90	182	125	370
Cgla01g000918	281	727	649	564	667	458	826	233	812	555	474	293	145	268	417	296	441	436	435	147	260	307	297	359	473	495	693	363	445	501	384	320	416	251	209	1023
Cgla01g000919	61	57	97	113	84	70	113	20	93	31	126	78	21	80	157	100	81	95	152	33	100	55	49	61	133	131	285	112	114	116	75	32	106	403	154	261
Cgla01g000920	303	343	654	452	579	235	685	199	367	131	443	276	99	232	492	316	244	310	234	83	442	480	315	237	333	347	654	338	839	836	479	384	467	913	740	746
Cgla01g000921	171	204	337	224	315	253	374	77	444	90	150	131	78	189	276	95	119	134	142	141	232	884	139	97	125	223	232	160	321	307	371	134	233	169	180	474
Cgla01g000922	72	116	161	180	160	93	251	51	141	59	97	61	21	64	87	43	66	76	143	42	45	384	101	42	71	51	116	88	174	193	234	84	119	69	72	161
Cgla01g000923	58	128	94	135	167	74	105	50	138	69	50	79	38	35	77	46	32	70	93	30	39	154	72	44	53	83	76	38	74	92	112	45	113	69	89	164
Cgla01g000924	320	917	502	660	1236	518	789	295	976	738	227	333	124	147	238	161	285	350	278	121	147	934	382	164	254	420	532	219	317	309	587	193	466	178	248	632
Cgla01g000925	7006	11405	8440	9304	17933	8230	12473	5972	12317	6131	5681	3131	2051	3065	4569	2841	4118	4546	3901	2324	3331	23048	3381	2636	3811	4025	7741	4585	8181	4888	9515	4751	6783	7179	4362	13738
Cgla01g000926	710	1350	827	1058	1894	836	1037	701	1408	775	777	619	456	705	1000	450	602	717	561	442	684	2251	710	245	503	1050	1373	1122	1554	998	1044	952	1277	2148	1550	1430
Cgla01g000927	78	338	311	395	442	155	847	70	238	260	142	271	92	118	80	44	82	99	95	147	84	1910	78	108	87	262	621	295	100	105	175	53	54	81	29	438
Cgla01g000928	2683	8687	6443	3945	14824	7882	6883	7381	8099	3275	3493	2349	2864	4201	3298	1893	3224	3879	7825	1774	3203	14973	1440	1042	2021	2060	3309	3785	13756	5237	6459	1663	7222	7913	7095	7136
Cgla01g000929	592	1434	906	1420	1469	744	1213	611	1269	629	590	519	367	526	931	477	649	678	724	265	581	1279	620	373	608	1215	1282	823	1391	852	1004	673	756	1014	655	1781
Cgla01g000930	52	98	182	273	106	43	252	67	74	42	84	245	33	73	75	71	87	80	98	25	67	492	45	45	33	84	928	74	94	117	98	60	113	62	160	188
Cgla01g000931	693	629	6715	6949	1709	308	15173	1693	778	1178	1361	4813	597	1284	279	1139	1172	1851	775	465	1525	2204	160	850	1084	790	21462	710	965	579	3093	105	1471	519	407	1761
Cgla01g000932	0	0	0	0	0	0	0	0	0	0	0	0	0	0	0	0	0	0	0	0	0	0	0	0	0	2	0	0	0	0	0	0	0	0	0	0
Cgla01g000933	66	331	216	131	216	59	251	126	154	40	68	96	57	163	174	49	124	111	97	53	46	161	145	73	46	132	206	225	402	228	176	152	180	173	163	187
Cgla01g000934	709	2232	827	767	2556	1156	918	1533	1902	863	291	364	408	556	615	250	520	492	417	351	120	1333	578	356	135	711	694	786	1271	646	1019	931	1041	692	530	1768
Cgla01g000935	896	2350	934	1259	3098	1032	1124	1471	2248	989	423	504	500	504	826	320	711	639	628	390	239	1408	523	496	222	898	945	922	1061	521	1295	1079	1220	794	483	2051
Cgla01g000936	0	0	0	0	0	0	0	0	0	0	0	0	0	0	0	0	0	0	0	0	0	0	0	0	0	0	0	0	0	0	0	0	0	0	0	0
Cgla01g000937	0	0	0	0	1	0	0	0	0	0	0	0	0	0	0	0	0	0	0	0	0	0	0	0	0	0	0	0	0	0	0	0	0	0	0	1
Cgla01g000938	8453	43468	2248	1477	56170	18710	2772	31839	55044	15641	3197	1528	2003	5377	24842	5611	6235	5299	7006	2442	8011	15655	11877	3474	2957	3361	3123	10131	14231	3047	8805	13225	6810	14638	10308	21794
Cgla01g000939	431	898	364	449	1266	609	603	577	1295	416	303	351	227	387	313	217	379	424	337	210	298	1323	201	234	325	519	675	555	534	288	412	334	423	471	550	1176
Cgla01g000940	6843	3730	8152	12860	16425	3451	11747	5250	4814	2750	6647	10373	5832	6849	3940	2419	5382	6062	3686	4400	3512	32504	2540	3961	3103	9372	7226	5452	3858	2344	5905	4200	6276	6954	2985	13835
Cgla01g000941	5646	13003	5990	5552	16547	8502	8262	6776	14186	6147	3943	2150	1601	1998	4617	2830	2751	3325	3997	1768	2602	25374	3759	2359	2873	4528	4942	3765	7167	5177	5901	3243	4668	3731	2895	13661
Cgla01g000942	14308	19836	19152	18605	23482	9411	24036	8775	31168	8269	7647	7371	5689	4449	6281	4964	4789	8311	9383	4570	4014	12518	10474	7409	8311	9227	11403	9325	10002	14194	13113	5927	6968	4879	6263	18851
Cgla01g000943	2345	4508	2258	2148	4631	2737	2393	2203	4535	1731	2171	1252	1108	1198	2771	1242	1347	1737	1406	765	1290	1684	1973	998	1787	2157	2951	2722	2930	2267	2621	2354	2509	2041	2173	4945
Cgla01g000944	7211	6558	1966	1771	6341	3560	1288	8674	8178	5136	808	1129	1179	528	128	628	1291	1884	651	595	827	13040	7668	532	594	852	1778	2240	5537	1787	960	1896	1513	721	682	4210
Cgla01g000945	600	845	531	529	1240	585	512	538	1062	552	416	371	367	368	385	190	398	460	380	245	235	559	304	170	330	501	589	627	399	627	559	409	530	339	624	923
Cgla01g000946	672	401	342	456	570	154	1039	283	633	340	325	280	158	289	343	82	204	233	248	161	101	1941	208	111	131	340	542	489	401	328	353	244	221	89	291	394
Cgla01g000947	9926	16647	4207	11026	14595	6442	11146	7451	11946	4032	4409	7147	8452	4805	2854	2515	2793	7794	3863	4953	1510	16787	17220	4940	3089	6397	8261	7976	9696	8514	5231	5263	5987	4416	2199	15640
Cgla01g000948	2	0	0	0	0	0	3	2	1	6	2	5	0	0	1	0	2	8	0	0	2	4	10	4	0	2	0	2	0	0	6	18	7	4	6	2
Cgla01g000949	0	0	0	0	0	0	0	0	0	0	0	0	0	0	0	0	0	0	0	0	0	0	1	0	0	0	0	0	0	0	0	0	0	0	0	0
Cgla01g000950	2	10	0	2	2	0	0	2	0	0	10	20	2	0	2	0	2	7	0	0	0	2	0	8	0	7	8	13	6	0	2	5	0	7	6	0
Cgla01g000951	2396	2275	3518	3711	2838	1226	3261	1076	2538	1079	1751	1520	1347	1351	2125	977	1658	1537	1974	959	1350	1488	2131	1039	1592	1792	4425	3352	2707	2452	2530	2425	3044	2241	3194	3926
Cgla01g000952	5383	11638	5979	6177	13792	9554	7591	5987	12024	6008	6465	4834	7179	3871	4201	1520	4330	4806	6566	3055	5638	3299	1628	3594	8105	8152	7962	5864	4195	1810	3877	4421	5618	6371	2044	10600
Cgla01g000953	1625	1887	3271	2793	3658	1804	3821	1495	2989	1760	2605	1889	1293	1655	1228	808	1879	2423	2395	819	1365	1350	1845	1656	1617	2182	2881	2515	2259	2768	2997	1760	2190	1719	3345	4253
Cgla01g000954	892	1046	1027	905	1397	780	1181	517	1205	408	889	748	662	913	783	705	1091	899	1050	517	919	523	326	623	797	943	1435	1459	1084	775	859	970	991	810	733	1726
Cgla01g000955	0	0	0	0	0	0	0	0	0	0	0	0	0	0	0	0	0	0	0	1	0	0	0	0	0	0	0	0	0	0	0	0	1	0	0	0
Cgla01g000956	533	682	451	569	781	457	709	243	695	327	533	375	205	240	658	364	2068	527	2032	193	580	459	531	788	279	634	597	450	599	463	390	329	388	538	1092	1310
Cgla01g000957	15296	20656	16714	16715	33821	13352	26098	10956	28756	11506	10385	9937	7458	7253	9024	5046	8852	12458	9649	4610	7151	16701	8940	7651	6722	10214	18267	14756	15800	16662	20163	8256	12420	9737	7365	28080
Cgla01g000958	292	648	3960	118	5761	1340	488	307	22316	199	2157	1733	159	238	450	904	1520	321	226	191	1677	911	399	1271	177	2110	4800	356	2851	4390	315	3169	167	8810	2925	7360
Cgla01g000959	0	0	0	0	0	0	0	0	0	0	0	0	0	0	0	0	0	0	0	0	0	0	0	0	0	0	0	0	0	0	0	0	0	0	0	0
Cgla01g000960	8598	8031	6981	7944	15018	8477	7863	6078	15203	4937	4987	4634	3611	3011	4969	3404	3512	5514	4015	2881	4169	14712	3509	2480	3800	5386	7005	8611	11124	5572	5923	4294	8099	7868	6560	14762
Cgla01g000961	41	18	1	6	4	5	8	5	6	7	8	5	2	0	2	0	3	4	0	3	1	81	9	1	5	20	10	6	17	9	1	0	7	3	0	14
Cgla01g000962	0	1	0	0	1	0	0	2	0	0	0	0	0	0	0	0	0	0	0	0	0	0	0	0	1	0	0	0	0	0	0	0	0	0	0	0
Cgla01g000963	3652	4831	5438	5556	8233	3362	3386	4266	3554	1883	1876	4243	3460	1084	1576	1079	2068	5153	4577	2169	2008	662	6379	2330	1618	4000	6599	2976	5323	8757	5450	909	9047	541	3168	8427
Cgla01g000964	3473	9541	2299	1576	7372	3935	2064	5295	7048	4971	2545	414	742	539	2853	1170	1309	2031	2049	776	2466	3326	2064	747	1329	996	2232	1866	1239	829	1389	2889	1717	3937	1725	18536
Cgla01g000965	115	153	139	178	178	75	869	46	228	43	141	87	71	286	131	39	75	105	175	43	53	243	95	70	103	98	173	112	67	93	149	85	109	89	214	302
Cgla01g000966	8	5	15	22	7	8	15	4	9	2	16	12	1	9	5	3	10	22	3	5	5	8	2	1	40	10	19	7	9	9	20	9	4	2	17	30
Cgla01g000967	59	72	31	72	91	49	97	47	44	20	74	26	45	44	77	30	50	114	233	12	39	47	65	24	127	53	105	85	87	187	52	112	60	76	127	152
Cgla01g000968	17	31	20	2	12	7	18	12	39	13	17	6	3	6	16	2	5	15	15	5	8	17	18	9	14	18	35	30	47	25	12	5	13	5	43	14
Cgla01g000969	31	57	47	18	33	17	54	20	79	17	33	19	15	21	14	6	10	44	17	16	13	72	35	37	18	45	53	54	77	71	34	16	19	0	63	48
Cgla01g000970	262	322	376	552	271	192	754	125	356	129	343	319	250	293	166	82	225	295	277	162	194	339	385	188	268	333	266	209	272	645	242	163	252	155	808	470
Cgla01g000971	311	361	248	299	1296	738	391	504	908	270	221	260	153	250	151	62	334	232	260	129	341	1385	59	98	364	212	241	168	207	126	277	106	298	141	172	611
Cgla01g000972	0	2	8	0	0	0	0	20	4	4	0	10	0	0	300	0	1	0	0	0	0	20	0	0	5	347	10	3	2	0	0	2	0	0	0	101
Cgla01g000973	3400	7926	8073	7050	11841	7550	9071	4266	10607	4723	6689	4004	3222	3651	2925	2665	4672	4986	4555	2213	2878	5012	2864	5160	5052	4638	8484	6653	4664	5831	8897	3716	6875	6977	3153	11471
Cgla01g000974	187	141	468	422	201	96	567	93	280	100	218	163	82	176	219	143	176	248	238	99	172	313	245	150	179	190	205	262	428	459	231	145	218	134	454	455
Cgla01g000975	22	37	22	33	22	42	38	244	173	12	8	33	2	16	606	16	14	24	10	51	18	6	19	62	60	822	43	227	86	8	11	192	86	8	10	570
Cgla01g000976	0	0	0	0	0	0	0	0	0	0	0	0	0	0	2	0	0	0	0	0	0	0	0	0	0	7	0	0	0	0	0	0	0	0	0	2
Cgla01g000977	0	0	0	0	0	0	0	0	0	0	2	0	0	0	4	0	0	0	0	4	0	0	0	0	2	5	2	0	0	0	0	0	0	2	0	2
Cgla01g000978	0	175	2	3	3	2	11	84	14	7	9	0	2	8	7	4	61	8	5	8	4	10	47	2	7	29	9	14	4	0	6	39	13	0	20	101
Cgla01g000979	0	0	2	0	0	0	0	2	0	0	0	2	0	0	24	0	0	2	0	0	0	0	0	0	0	6	0	6	0	0	0	0	0	0	1	0
Cgla01g000980	5899	7689	7180	5447	13891	6095	6573	6558	16084	6486	6087	3783	4059	3504	4219	3093	4926	5792	7269	2373	3879	7078	2974	3744	5251	7685	8036	7734	7022	4727	5447	6101	5898	5239	3646	14954
Cgla01g000981	606	673	2003	1210	10723	1301	1369	1854	2068	998	993	541	1068	790	119	71	385	1630	673	164	586	48	27	167	276	109	1049	1019	392	1301	3028	53	519	252	248	866
Cgla01g000982	0	0	0	2	0	0	0	0	2	0	0	0	2	0	0	0	0	0	0	0	0	0	0	0	0	0	0	0	0	0	0	0	0	0	0	0
Cgla01g000983	0	0	0	0	2	0	0	0	0	0	0	0	0	0	0	0	0	0	0	0	0	0	0	0	0	0	0	0	0	0	0	0	0	0	0	0
Cgla01g000984	0	0	0	11	0	0	0	0	0	0	0	2	0	0	0	0	0	4	0	0	0	0	0	0	0	0	0	0	0	0	0	1	0	0	0	0
Cgla01g000985	0	0	0	0	1	0	0	0	0	0	0	0	0	0	0	0	0	0	0	0	0	0	0	0	0	0	0	0	0	0	0	0	0	0	0	0
Cgla01g000986	0	0	0	0	0	0	0	0	0	0	2	0	0	0	0	0	1	0	0	8	0	0	0	0	0	0	0	0	0	0	0	4	0	0	0	0
Cgla01g000987	0	0	0	0	0	0	0	0	0	0	0	0	0	0	0	0	0	0	0	0	0	0	0	0	0	0	0	0	0	0	0	0	0	0	0	0
Cgla01g000988	32	83	168	11	348	104	149	74	148	2	127	233	77	49	90	22	98	182	112	37	15	51	23	2	150	275	392	210	167	124	339	44	77	314	37	8
Cgla01g000989	0	0	0	0	0	0	0	0	0	0	0	0	0	0	2	0	0	0	0	0	0	0	0	0	0	0	0	0	0	0	0	0	0	0	0	0
Cgla01g000990	2008	2226	2767	4784	4166	1459	4855	1148	3960	2629	1611	1626	1796	1197	1257	630	1357	2524	893	731	595	2750	2303	1214	798	1479	2722	1410	2160	4731	2542	948	1256	693	280	4249
Cgla01g000991	2970	2815	3840	9407	2596	2384	4574	844	3868	3380	2268	1849	1118	731	576	454	1993	1704	2936	761	1174	1948	977	2606	2772	3177	3596	2468	963	1713	3243	2272	2004	3401	245	6136
Cgla01g000992	20	28	18	14	246	17	282	12	26	52	7	49	8	6	9	8	9	62	28	6	14	40	2	8	10	26	30	23	6	2	34	14	24	123	2	39
Cgla01g000993	19	4	2	0	3	4	0	0	0	10	4	0	0	4	5	8	0	2	0	3	8	41	0	6	1	2	2	6	0	2	2	1	2	9	0	8
Cgla01g000994	387	810	899	393	576	844	860	679	1061	424	875	718	524	595	1081	652	720	912	1174	464	940	282	564	593	1038	1533	965	840	1327	990	1492	609	3482	3681	940	2116
Cgla01g000995	1586	2065	1639	3045	3905	1517	1513	1171	2343	1490	1327	1605	764	1182	1298	1041	1292	1461	778	929	1169	1304	2129	1531	1383	1888	3699	1825	1968	1136	1349	1064	1887	1888	785	3601
Cgla01g000996	920	2716	1420	1971	2412	1529	1507	1096	2390	723	1169	944	733	915	1113	509	787	1122	1104	619	702	1420	1345	462	857	1377	1349	1435	1570	1642	1287	985	1061	1212	2216	2644
Cgla01g000997	2130	757	5124	6494	5589	523	10769	1261	5025	1777	2308	4987	4826	3586	91	1264	3358	4688	1796	2228	3983	989	548	3081	1988	2337	6078	2739	1974	1542	4082	915	967	1113	370	6423
Cgla01g000998	11643	8582	9398	10182	12766	6805	9361	5328	17331	10285	5429	3597	5578	2837	9801	4332	6547	4595	12863	3148	4887	1817	5511	4998	6042	9666	7039	7269	7279	5126	9116	14046	10338	12246	3069	17298
Cgla01g000999	0	624	0	0	60	0	0	0	346	0	0	0	0	0	0	0	49	0	0	94	0	0	192	0	110	1	40	0	0	1	0	0	0	0	0	0
Cgla01g001000	0	333	0	0	14	0	0	0	106	0	0	0	0	0	0	0	12	0	0	21	0	5	49	0	37	0	2	0	4	0	0	0	0	0	0	0
Cgla01g001001	3	3	5	4	4	12	1	0	7	6	0	7	0	4	3	2	2	1	2	2	2	5	5	0	7	15	1	0	5	0	2	0	4	0	3	4
Cgla01g001002	1075	1671	1015	1354	2072	1184	1509	984	2252	840	979	731	730	745	956	697	722	880	982	450	645	1658	660	623	1351	1435	1775	1170	1284	742	1314	861	961	987	1042	2245
Cgla01g001003	1183	2126	1830	2735	2930	2141	2422	1004	2142	903	2146	1055	671	845	819	348	924	1071	905	616	613	3434	952	797	3264	1101	3431	1064	1344	1164	1932	661	1337	1141	1068	2215
Cgla01g001004	452	1259	117	403	1545	1257	199	363	2018	412	119	455	1362	298	524	201	373	486	918	458	123	1244	4931	473	149	305	331	292	168	203	185	749	361	46	824	2329
Cgla01g001005	848	831	145	692	306	406	262	97	899	420	157	349	578	377	171	147	439	358	869	155	331	945	149	140	231	668	311	389	106	188	575	351	212	225	83	990
Cgla01g001006	0	2	0	0	0	0	0	0	0	2	2	0	0	0	4	0	2	0	2	0	0	0	0	2	2	0	1	0	4	0	0	22	0	0	2	2
Cgla01g001007	0	0	0	0	0	0	0	0	0	0	0	0	0	0	0	0	0	0	0	0	0	0	0	0	0	0	0	0	0	0	0	0	0	0	0	0
Cgla01g001008	5558	11137	4433	5738	10391	6565	5667	5357	10834	4087	4522	2757	2481	2244	4854	2737	3116	3750	4914	1750	2658	8372	3277	2145	3374	4884	6494	5322	5026	4528	5899	3859	5022	5145	3338	12099
Cgla01g001009	15	8	8	2	5	8	8	3	11	5	9	0	0	4	0	2	2	0	2	0	0	16	19	11	4	15	21	14	23	49	9	1	2	4	0	10
Cgla01g001010	10	72	10	51	15	26	49	78	29	81	12	16	6	0	37	0	12	0	17	30	2	13	6	4	29	42	15	45	17	0	40	4	12	2	0	18
Cgla01g001011	1128	3319	962	1187	2746	2201	1225	1408	2858	1183	1051	573	286	526	1012	525	681	829	917	310	623	5033	652	791	1300	983	1717	696	1457	632	945	535	969	950	560	2124
Cgla01g001012	0	0	0	0	0	0	0	0	0	0	0	0	0	0	0	0	0	0	0	0	0	0	0	0	0	0	0	0	0	0	1	0	0	0	0	0
Cgla01g001013	0	0	0	0	0	0	0	0	0	0	0	0	0	0	1	0	0	0	0	0	0	0	0	0	0	0	0	0	0	0	0	0	0	0	0	0
Cgla01g001014	0	0	0	0	0	0	0	0	0	0	0	0	0	0	0	0	0	0	0	0	0	0	0	0	0	0	0	0	0	0	0	0	0	0	0	0
Cgla01g001015	0	0	0	0	0	0	0	0	0	0	0	0	0	0	0	0	0	0	0	0	0	0	0	0	0	0	0	0	0	0	0	0	0	0	0	0
Cgla01g001016	0	0	0	0	0	0	0	0	0	0	0	0	0	0	2	0	0	0	0	0	0	0	0	0	0	0	0	0	0	0	0	0	0	0	0	0
Cgla01g001017	0	0	0	0	0	0	0	0	0	0	0	0	0	0	0	0	0	0	0	0	0	0	0	0	0	0	0	0	0	0	0	0	0	0	0	0
Cgla01g001018	0	0	0	0	0	0	0	0	2	0	0	0	0	0	0	0	0	0	0	0	0	0	0	0	0	0	0	0	0	0	0	0	0	0	0	0
Cgla01g001019	0	0	0	0	0	0	0	0	0	0	0	0	0	0	0	0	0	0	0	0	0	0	0	0	0	0	0	0	0	0	0	0	0	0	0	0
Cgla01g001020	0	0	0	0	0	0	0	0	0	0	0	0	0	0	0	0	0	0	0	0	0	0	0	0	0	0	0	0	0	0	0	0	2	0	0	0
Cgla01g001021	0	0	0	0	0	0	0	0	0	0	0	0	0	0	2	0	0	0	0	0	0	0	0	0	0	0	0	0	0	0	0	0	0	0	0	0
Cgla01g001022	0	0	0	0	0	0	0	0	0	0	0	0	0	0	0	0	0	0	0	0	0	0	0	0	2	0	0	0	0	0	0	0	0	0	0	0
Cgla01g001023	0	0	0	0	0	0	0	0	0	2	0	0	0	0	0	0	0	0	0	0	0	0	0	0	0	0	0	2	0	0	0	0	0	0	0	0
Cgla01g001024	9724	26237	7674	10635	39722	16132	9263	11319	24198	11154	5771	7027	5426	3910	6208	6051	6687	7706	11033	4549	3088	34542	8438	4469	6233	6924	10784	7330	10352	6256	11698	3649	11661	5250	5464	31779
Cgla01g001025	0	0	0	0	0	0	0	0	0	0	0	0	0	0	6	0	0	0	0	0	0	0	0	0	0	0	0	0	0	0	0	0	0	0	0	2
Cgla01g001026	5281	7231	4273	4789	9644	4769	5819	4615	9693	3592	3175	2396	1478	2198	2492	1512	1945	2629	2136	1168	1822	8738	1883	1772	2285	2903	4047	4254	5297	3235	5384	2485	4051	3323	3411	6639
Cgla01g001027	1687	3001	1971	2189	4148	2427	2326	1429	4133	1428	1538	905	434	736	877	548	673	1264	710	516	544	5158	860	932	1243	1532	2221	1262	2429	1859	1656	1019	1564	1274	639	3246
Cgla01g001028	2	0	0	4	0	0	2	0	0	0	0	1	2	0	0	0	0	2	0	0	0	5	0	0	0	2	0	0	0	0	0	0	0	0	2	0
Cgla01g001029	0	0	0	0	0	0	0	0	0	0	0	0	0	0	8	0	0	0	0	0	0	0	0	1	0	4	0	0	0	0	0	0	0	0	0	0
Cgla01g001030	2	2	0	4	2	2	0	2	0	0	0	16	0	0	0	0	0	0	0	0	0	0	0	0	0	12	0	0	0	0	4	0	0	2	0	2
Cgla01g001031	9	43	8	15	205	19	532	44	5	112	221	130	23	21	0	17	1	92	4	18	41	28	21	28	29	296	97	15	36	136	39	0	6	24	0	365
Cgla01g001032	0	0	0	4	8	0	0	0	0	5	7	6	0	0	0	0	0	0	0	2	0	26	12	0	4	0	7	0	4	0	0	0	0	0	0	2
Cgla01g001033	153	213	159	302	242	0	205	139	129	65	157	206	0	104	131	2	0	127	270	85	143	370	138	88	215	0	194	175	176	0	0	142	0	302	221	423
Cgla01g001034	2304	2939	7740	4180	10644	1334	4992	9931	8233	1036	2538	6923	811	3902	1870	2547	4916	8587	2144	3107	5202	5282	4637	5693	3310	9168	6756	5839	11497	13080	3240	1667	7160	1332	3562	8044
Cgla01g001035	292	946	607	245	1725	126	209	631	900	121	219	430	126	178	1234	212	211	423	156	206	319	251	166	353	303	954	417	621	2194	715	647	237	346	62	174	467
Cgla01g001036	34	129	81	509	356	47	179	126	142	37	40	274	74	8	94	42	60	200	56	39	34	2963	132	39	77	103	137	113	106	118	127	14	64	18	72	185
Cgla01g001037	47251	65815	35756	67750	119889	56264	38679	65033	170200	29644	20354	24516	27135	38557	40269	26281	45929	43915	27906	17482	62729	78679	16385	8768	18744	31559	21190	52824	72032	21463	54221	55691	62172	85723	56708	85419
Cgla01g001038	6	59	10	158	7	10	53	1	7	9	27	36	5	16	35	59	23	76	61	7	84	5	92	4	27	51	86	33	22	2	120	25	6	131	12	63
Cgla01g001039	5882	6464	7029	6236	7006	4094	3076	4235	8847	4237	3040	1762	1028	1678	3257	1965	3689	2909	5129	1549	2785	1372	3424	2233	2438	3725	5227	4964	4713	3958	4394	4664	3079	4789	1473	6437
Cgla01g001040	73	178	64	181	95	27	71	55	110	45	39	52	31	52	30	62	7	70	6	51	47	77	76	31	60	159	203	94	251	68	123	8	26	51	70	72
Cgla01g001041	0	0	0	0	0	0	4	0	0	0	0	4	0	0	15	0	0	0	0	0	0	8	0	0	0	57	0	0	0	0	0	0	0	0	10	15
Cgla01g001042	420	1153	490	725	1284	778	913	517	1113	546	436	347	253	322	354	224	297	434	299	170	247	1663	275	186	295	371	470	433	663	554	437	263	504	349	471	767
Cgla01g001043	2	36	5	2	14	12	4	8	6	11	7	2	0	0	0	0	0	1	0	0	0	9	0	2	0	2	0	0	0	4	2	0	0	0	7	0
Cgla01g001044	0	0	0	0	0	0	0	0	0	0	1	0	0	0	0	0	0	0	0	0	0	0	0	0	0	2	0	0	0	0	0	0	0	0	0	0
Cgla01g001045	298	386	24	863	294	126	466	240	688	165	91	67	79	24	1548	44	80	91	204	35	53	326	130	51	281	114	123	159	328	92	95	288	109	439	126	404
Cgla01g001046	840	1949	1178	1409	1875	1123	1415	1088	2101	993	1048	902	1239	724	993	500	1071	1025	1208	666	1004	242	1113	906	1228	1514	1570	1805	1081	874	1214	960	1230	1176	1048	2914
Cgla01g001047	12348	37706	21990	52999	38944	13795	28768	8162	29343	16182	14879	26574	16655	10715	35379	27696	22701	23025	28378	17883	51098	8945	10165	24299	13327	71918	21470	45500	20033	35087	28799	32393	25151	40104	11449	88630
Cgla01g001048	0	3	1	4	2	2	0	0	3	1	0	1	3	0	0	0	1	0	1	0	5	0	0	1	0	6	1	2	2	0	1	2	0	2	0	5
Cgla01g001049	2316	7904	11847	26248	7153	5271	25901	3529	5662	9748	7326	12388	5151	870	3574	9284	4072	13112	12124	2362	13737	533	7942	7128	8176	9482	13369	5481	7996	4391	11344	4492	16983	17430	5146	67121
Cgla01g001050	4	14	0	6	0	4	13	31	88	48	68	4	12	0	1232	7	70	0	0	70	4	0	2	4	34	21	6	14	2	0	4	0	0	22	3	74
Cgla01g001051	0	0	0	0	0	0	2	0	0	0	0	0	0	0	0	0	4	0	2	0	0	0	0	0	0	6	0	0	0	0	0	0	0	0	0	0
Cgla01g001052	2	13	1	7	22	9	7	11	9	12	5	0	0	0	1	0	1	0	3	0	2	5	7	0	2	0	0	6	3	6	3	2	3	2	12	1
Cgla01g001053	1193	1931	516	790	2597	1911	1470	2667	1417	5817	389	350	202	208	449	202	247	278	179	164	225	2066	510	186	432	473	895	590	743	579	743	520	446	341	373	751
Cgla01g001054	177	401	244	459	491	330	341	185	323	274	162	169	102	82	168	92	135	198	170	97	108	397	235	132	135	260	302	236	298	308	169	120	138	112	205	416
Cgla01g001055	2	0	15	3	10	3	4	2	5	6	0	0	4	2	2	2	2	10	0	7	2	55	0	2	0	1	0	0	0	7	1	0	2	0	0	14
Cgla01g001056	2316	2521	2301	1386	5837	2127	2390	2792	4950	3031	1424	1018	839	1907	2139	1791	1808	1593	1087	874	1924	6927	626	775	928	1377	2483	1962	2962	1592	2004	2136	2049	1752	1523	3602
Cgla01g001057	1655	2946	3721	4516	3795	2089	3480	1926	3820	1158	2495	1564	1099	1287	2609	2165	1467	2467	2437	826	2877	3848	1570	1125	2610	2934	3207	2391	2806	3345	2519	1824	2735	3412	2335	4342
Cgla01g001058	446	1185	2433	2269	950	1224	4116	519	813	785	1424	2118	871	700	358	244	1589	1678	443	235	925	741	91	787	981	2180	6982	856	605	691	1495	164	2258	1139	124	1510
Cgla01g001059	0	0	0	0	0	0	0	0	0	0	0	0	0	0	0	0	0	0	0	0	0	0	0	2	0	0	0	0	0	0	1	0	0	0	0	0
Cgla01g001060	94	1192	57	16	2	22	33	10	18	19	21	0	12	5	51	0	20	17	14	15	0	602	40	6	10	31	6	8	0	14	2	55	63	0	24	43
Cgla01g001061	0	2	5	0	5	5	1	0	0	0	9	0	0	0	4	0	0	2	2	4	0	7	4	0	0	1	3	0	2	0	0	0	2	0	8	6
Cgla01g001062	7	12	3	2	4	2	31	0	12	9	6	17	4	2	10	2	9	7	16	8	4	30	14	3	5	74	34	12	0	0	16	7	2	8	2	24
Cgla01g001063	5145	3134	1721	1771	7291	2164	2629	8289	10170	4971	2417	1365	1022	896	3061	921	4271	3056	620	1332	2790	5369	5455	2255	1349	1381	2632	3157	3956	597	2620	693	2029	2822	4579	6064
Cgla01g001064	0	0	0	0	0	0	0	0	0	0	0	0	0	0	0	0	0	0	0	0	0	0	0	0	0	0	0	0	0	0	0	0	0	0	0	0
Cgla01g001065	0	0	0	0	0	0	0	0	0	0	0	0	0	0	0	0	0	0	0	0	0	0	0	0	0	0	0	0	0	0	0	0	0	0	0	0
Cgla01g001066	0	0	0	0	0	0	2	0	0	0	1	0	0	0	0	0	0	0	0	0	0	0	0	0	0	0	2	2	0	0	0	0	0	4	0	0
Cgla01g001067	0	0	0	0	0	1	2	0	0	0	0	0	0	3	0	0	7	1	0	0	0	0	7	0	0	0	0	0	2	0	0	0	0	0	0	2
Cgla01g001068	24	1	66	31	18	331	95	8	84	0	27	3	36	111	19	0	80	36	3	0	69	11	24	104	38	0	163	50	54	0	21	2	0	2	0	132
Cgla01g001069	0	0	0	0	0	4	0	0	0	0	0	0	0	0	0	0	0	0	0	0	0	0	0	0	0	1	0	1	0	0	0	0	0	0	0	0
Cgla01g001070	1	0	0	0	0	0	1	0	0	0	0	0	0	0	1	0	0	0	0	0	0	0	0	0	0	1	0	0	0	0	0	0	0	0	0	0
Cgla01g001071	1	1	3	1	0	515	17	0	5	0	2	0	1	13	28	0	5	2	0	0	4	2	0	8	2	0	7	2	6	6	2	0	0	0	0	11
Cgla01g001072	32	48	101	29	41	47	230	10	77	73	31	89	10	53	75	45	83	78	32	31	49	42	26	132	56	65	72	103	25	28	227	52	192	244	139	204
Cgla01g001073	0	2	0	0	2	7	6	2	0	0	2	2	0	0	33	2	0	2	0	2	0	14	0	4	4	24	8	0	2	4	2	0	12	0	0	6
Cgla01g001074	26	15	21	137	5	269	1288	5	17	292	10	35	22	0	113	290	4	35	0	0	0	0	3	278	49	34	17	11	0	5	17	10	530	279	14	27
Cgla01g001075	6	2	3	4	8	6	0	1	26	6	2	12	0	0	12	0	0	2	0	2	0	2	0	0	12	0	8	6	0	0	8	0	12	0	1	0
Cgla01g001076	0	0	0	0	0	0	0	0	0	0	0	0	0	0	0	0	0	0	0	0	0	2	0	0	0	3	0	2	0	0	0	0	0	0	0	0
Cgla01g001077	920	1636	970	947	1664	1554	1246	941	1945	1009	1239	778	955	947	1050	600	1212	1134	1082	717	998	1483	824	646	1449	1982	1874	1651	1128	1031	1012	1457	1320	1608	901	2326
Cgla01g001078	68	135	1	4	24	26	25	36	13	14	5	4	6	14	87	6	16	28	0	1	10	132	29	12	27	33	35	21	22	0	65	76	1368	19	2	25
Cgla01g001079	62	43	79	60	103	23	89	12	55	12	66	83	73	78	46	30	74	80	65	42	103	65	91	62	64	36	148	131	76	21	37	15	24	44	34	397
Cgla01g001080	25	20	25	18	67	10	30	0	13	14	32	9	9	13	18	9	26	14	23	4	24	29	37	22	22	20	49	13	26	32	37	17	2	5	8	120
Cgla01g001081	64	124	140	83	255	112	371	15	159	21	231	60	151	327	91	53	247	151	115	72	317	194	204	110	109	114	347	204	137	108	415	65	43	26	162	566
Cgla01g001082	9995	13495	17555	11218	19743	8155	12489	11497	24084	4855	8127	9611	4828	8026	10846	9073	9009	15928	10773	6725	11585	19730	9607	8256	7522	14427	10643	13570	12565	10887	12777	7589	15209	13674	11039	28063
Cgla01g001083	0	0	0	0	0	0	0	0	0	0	0	0	0	0	0	0	0	0	0	0	0	0	0	0	0	0	0	0	0	0	0	0	0	0	0	0
Cgla01g001084	7655	6430	6252	2771	8421	4065	4993	6286	14245	3977	4045	2506	2075	3700	3998	2389	2744	3220	2914	2014	4079	5172	3856	2238	3044	2811	5607	7406	6658	3299	2967	4191	4919	3544	6037	14384
Cgla01g001085	369	51	219	227	242	33	375	150	499	67	149	117	34	85	10	18	94	111	14	13	78	805	15	22	50	41	170	120	48	23	91	29	61	30	43	236
Cgla01g001086	1	0	0	0	0	0	0	1	0	0	0	0	0	0	0	0	0	0	0	0	0	0	0	0	0	0	0	0	0	0	0	0	2	0	1	0
Cgla01g001087	24	15	23	16	10	2	24	6	16	0	6	7	12	7	4	0	26	28	8	14	4	13	14	7	18	7	12	17	4	8	5	4	12	20	9	32
Cgla01g001088	4369	7605	10498	5878	8126	3722	7558	5633	11400	3539	5513	3535	3509	2685	4147	1786	6158	3918	2941	2003	3721	2211	3301	4366	4337	4287	7731	7987	4137	2766	5704	4208	3368	4398	1645	10434
Cgla01g001089	1002	2521	619	771	2002	1645	1120	772	1947	818	709	265	215	202	476	214	352	256	203	248	185	1952	588	240	623	420	999	478	718	430	744	547	417	678	185	1211
Cgla01g001090	3755	5230	3169	3199	9892	4421	4034	3304	6021	3092	3513	1985	1840	1957	1962	1255	1864	2490	2097	1288	1881	6813	1268	1390	2520	2894	4277	3355	3038	2085	3244	2216	3702	3572	3545	6484
Cgla01g001091	23140	45806	11280	17810	24626	18572	9954	21515	43952	17598	12399	4887	8039	5207	23858	5671	12104	12100	21364	5203	10454	4659	26382	8741	10409	18602	15677	18331	23896	20938	14904	32366	15562	17538	5699	39515
Cgla01g001092	23	20	2	4	5	14	15	6	7	2	5	3	1	6	13	244	6	11	3	8	2	8	4	2	6	15	13	6	12	2	0	0	2	614	744	131
Cgla01g001093	36	85	126	132	108	69	140	23	132	74	57	72	24	50	15	0	44	91	26	11	27	67	24	52	81	56	95	91	41	38	77	29	63	0	0	102
Cgla01g001094	13583	19686	13768	15818	32967	14197	18938	13106	30933	8924	8622	8034	5936	7907	7905	4618	7146	9030	7227	4427	5833	19397	9137	5138	5965	9202	11992	9948	17157	16702	13042	7297	14615	7719	15983	23408
Cgla01g001095	1369	1892	826	967	1158	756	967	651	1485	1050	855	465	495	236	1174	1292	999	822	2225	309	898	255	1637	816	864	1246	1252	1003	1141	1135	967	1164	667	2256	799	3518
Cgla01g001096	18	55	82	387	56	78	62	20	202	84	19	34	27	26	30	32	6	26	32	2	20	22	12	43	10	169	53	41	32	174	229	170	96	94	97	107
Cgla01g001097	4	8	19	20	35	9	13	6	10	6	22	8	0	6	8	8	42	6	14	13	26	2	6	7	10	7	34	41	0	0	27	2	31	27	3	21
Cgla01g001098	929	1085	420	1458	2762	3606	1683	1221	4340	1307	461	1289	1447	462	491	390	241	1339	560	791	181	9573	4644	1231	601	662	2833	455	403	618	173	250	602	278	763	6628
Cgla01g001099	187	273	190	264	391	181	158	142	477	147	135	75	86	84	130	121	96	130	172	85	110	463	158	88	96	140	156	143	291	273	148	90	294	185	214	430
Cgla01g001100	375	297	471	437	593	207	190	331	758	262	176	123	181	198	351	276	297	314	375	100	248	974	240	180	220	446	273	270	896	749	257	273	749	463	513	874
Cgla01g001101	5	359	8	17	196	54	185	48	179	6	52	127	2	0	39	76	29	52	37	113	26	125	157	18	13	16	180	125	6	3	18	4	2	37	65	419
Cgla01g001102	0	11	11	6	11	14	8	2	14	0	7	4	0	2	1	2	3	8	7	1	8	27	7	0	0	0	6	5	1	1	2	2	0	4	4	11
Cgla01g001103	3	2	0	0	1	4	0	2	0	1	0	0	0	0	0	0	0	0	0	0	0	0	0	0	2	0	0	0	1	0	0	0	0	0	0	2
Cgla01g001104	3736	7954	5196	4245	9673	7079	5284	4803	10156	3334	6222	2533	1587	1917	3981	2606	3207	3854	3675	1741	2688	11987	3023	2302	4671	3564	5115	3397	4134	3524	4533	2223	3321	3680	2910	7874
Cgla01g001105	187	357	96	407	448	88	361	311	298	154	118	82	60	68	300	60	44	121	132	35	31	651	176	56	97	315	107	60	414	144	215	140	211	187	86	389
Cgla01g001106	6659	15724	6837	8364	17843	7435	9421	6025	15327	4666	6491	4384	3653	2415	5940	2554	6584	6725	5509	1495	3453	3309	8636	5055	4491	7564	9204	10000	5248	9061	7856	7439	5765	5561	2281	18776
Cgla01g001107	0	3	0	2	7	0	0	0	7	0	0	1	0	0	0	0	0	2	2	0	0	0	0	2	0	4	0	2	1	0	2	0	0	0	0	1
Cgla01g001108	5706	10350	5282	5462	15672	8069	7048	6644	11741	4481	7717	3737	2990	4163	4018	3012	4891	6088	4760	2908	3729	12035	5991	3014	4960	6634	8185	4683	7291	6146	5803	2579	4377	4432	6437	9561
Cgla01g001109	11	113	33	98	41	37	62	19	17	53	20	83	17	15	19	55	77	65	4	8	12	8	50	8	4	85	190	13	24	32	9	10	29	24	8	76
Cgla01g001110	4566	6088	5401	4881	9601	6296	6293	4250	6345	3032	9475	6133	3899	4978	5079	2690	4054	6335	4385	3538	4687	5126	1425	3372	6309	8748	6866	5913	4725	2634	5275	4422	5700	5314	3684	10099
Cgla01g001111	0	0	0	0	0	0	1	2	0	0	0	0	0	0	0	0	0	0	0	0	0	0	1	0	0	0	0	0	0	0	0	0	0	0	0	0
Cgla01g001112	16665	41458	13684	12901	15625	6641	16532	11546	20865	8563	7919	7523	7444	9278	10942	6957	8118	13417	14573	6460	10684	9652	21110	8663	7220	6916	13461	19287	24062	11064	17001	8338	9353	9738	16296	45428
Cgla01g001113	2	3	2	8	0	0	4	0	0	0	0	4	0	0	9	0	0	2	2	0	0	2	8	5	0	4	2	1	2	0	0	0	2	4	0	7
Cgla01g001114	2797	6424	2838	2857	4141	2977	2044	2543	6161	2420	2306	1481	1550	1591	4649	2704	2167	2626	4428	1256	2269	956	2984	1890	2101	4498	2942	2584	3227	3183	3198	3126	2758	4321	1846	6946
Cgla01g001115	0	0	0	0	0	0	0	0	0	0	0	0	0	0	0	0	0	0	0	0	0	2	0	0	0	0	0	0	0	0	0	0	0	0	0	0
Cgla01g001116	0	0	0	0	0	0	0	0	0	0	0	0	0	0	0	0	0	0	0	0	0	0	0	0	0	0	0	0	0	0	0	0	1	0	0	0
Cgla01g001117	2066	4645	1809	2150	5690	2621	2895	2913	4718	2110	1481	1074	710	820	1281	588	1098	1464	1116	611	809	3686	1087	837	1218	1645	2104	1401	2112	1358	2207	1271	1456	1437	1869	4067
Cgla01g001118	1741	2944	1830	1776	3267	1744	1918	1995	3736	1364	1139	1044	882	863	1060	733	1008	1212	1690	758	1175	3262	925	763	795	1584	1448	1667	1976	1385	1845	1304	1749	1249	1633	3469
Cgla01g001119	1837	3215	2267	2105	3631	1938	2808	1666	4154	1633	1940	1550	1430	1216	2191	1510	1654	2156	2216	1207	1949	2440	1370	1165	1936	3044	2607	3407	2299	1940	2629	2073	2382	2486	1902	4969
Cgla01g001120	6	20	26	34	42	12	34	5	37	18	7	3	2	9	11	0	9	4	0	4	2	36	2	8	8	3	12	25	21	21	18	16	12	1	4	23
Cgla01g001121	2000	3240	2143	3122	3863	1953	2639	1792	3831	1607	1530	1259	1087	1181	1733	983	1430	1565	1443	975	1331	2594	1851	1345	1333	2025	2687	2100	2371	1837	2578	1860	1878	2208	1771	3859
Cgla01g001122	2873	2367	2466	6263	10657	2497	3929	3399	9025	3508	972	2261	1549	822	703	1597	1833	1853	586	836	1063	3207	2817	2193	2057	3567	4336	3864	2268	1743	2052	2374	1630	1560	468	6808
Cgla01g001123	8282	13775	10443	8104	21109	8521	8829	6860	19475	7662	5706	3939	2912	4171	4783	3265	3975	5684	4762	2891	2951	28638	3480	2871	3757	5445	6088	5831	8775	9584	7943	3515	6630	5638	6140	11115
Cgla01g001124	10	48	146	311	50	9	523	24	34	30	97	225	197	8	121	113	46	282	197	65	205	134	115	40	127	153	208	136	83	74	159	43	317	74	102	727
Cgla01g001125	1431	1544	1804	1077	2606	1774	1558	1172	1987	872	1117	644	573	594	1060	734	1209	1054	893	492	716	5234	600	374	1384	1142	1628	1052	1706	953	1501	1135	2016	1474	975	2670
Cgla01g001126	65	158	319	281	356	291	463	202	211	109	180	171	75	82	150	65	127	170	77	79	69	782	86	95	175	194	201	114	168	230	162	93	136	146	220	296
Cgla01g001127	2	2	0	4	0	3	0	0	0	2	4	0	0	0	2	0	3	2	0	8	0	12	0	0	6	2	0	0	0	0	3	0	4	0	0	0
Cgla01g001128	20073	26499	47891	43823	48019	15197	39701	17241	47586	15484	12482	14732	9381	13821	10144	9437	16494	21187	14177	13085	14112	42807	17960	16060	13408	20786	22766	23546	24042	24697	30476	10441	29487	21493	21644	39179
Cgla01g001129	0	0	0	0	0	0	0	0	0	0	0	0	0	0	2	0	0	0	0	0	0	0	1	0	0	0	0	0	0	0	0	0	0	0	0	0
Cgla01g001130	3139	4759	3478	3382	4659	2424	5912	2263	6490	2256	2412	2379	2155	1887	1598	804	1701	2333	1634	1237	907	5950	2220	1570	1781	2643	3996	2949	3009	2304	2711	1706	2055	1368	1908	4036
Cgla01g001131	87823	110002	97843	110801	141634	60488	71068	51874	172240	81708	31313	26293	33489	22156	34459	23132	40011	38044	79839	12532	24703	14182	38814	39522	26628	38478	62118	36491	42464	60951	66340	60283	67570	55034	15518	109443
Cgla01g001132	56	136	235	285	112	32	289	121	128	123	124	209	85	80	72	115	85	153	137	257	143	225	63	194	71	380	269	208	187	99	64	54	39	89	31	455
Cgla01g001133	0	0	0	1	0	0	0	0	0	0	0	0	0	0	0	0	0	0	0	0	0	0	0	0	0	0	0	0	0	1	0	0	0	0	0	0
Cgla01g001134	0	0	0	0	0	0	0	0	0	0	0	0	0	0	0	0	0	0	0	0	0	0	0	0	0	0	0	1	0	0	0	0	0	0	0	4
Cgla01g001135	2	2	2	0	0	0	0	0	0	0	0	0	0	0	3	0	0	0	0	0	0	0	2	0	0	6	0	0	5	0	0	0	0	0	1	12
Cgla01g001136	429	456	763	775	580	202	699	218	817	438	146	287	168	133	155	111	141	231	396	73	204	183	165	268	154	272	575	280	341	217	700	382	339	358	45	841
Cgla01g001137	56	79	121	434	179	72	266	60	132	66	67	297	59	98	69	86	79	104	68	55	40	237	57	150	59	326	335	211	229	39	269	137	126	290	160	958
Cgla01g001138	140	130	290	347	705	204	594	87	442	635	169	290	90	80	177	66	133	159	42	87	48	388	165	203	236	469	1049	389	231	91	180	110	258	148	55	489
Cgla01g001139	29	2	12	6	20	3	51	4	5	19	29	18	15	8	23	26	26	52	6	21	8	1321	39	29	21	47	102	28	14	45	14	4	21	0	18	18
Cgla01g001140	260	226	306	247	998	291	300	125	307	95	405	240	150	238	474	338	292	300	385	196	334	2899	190	235	284	382	407	378	299	427	300	201	385	472	543	1525
Cgla01g001141	0	0	0	0	0	0	0	0	0	0	0	6	0	0	0	0	0	0	0	0	0	0	0	0	0	0	0	0	0	0	3	4	0	2	0	10
Cgla01g001142	4007	8030	5469	4801	17908	9027	8634	5875	11107	5159	3314	2085	1173	2214	1975	794	2515	2514	2031	1715	1379	20835	1731	1399	2790	2814	5059	3321	5107	3862	4747	2984	3969	2506	3869	10922
Cgla01g001143	2	9	0	0	4	0	4	2	0	0	0	4	0	0	0	0	0	0	0	0	0	73	0	0	0	0	2	0	0	0	0	0	0	0	0	4
Cgla01g001144	1561	2339	2539	3274	3421	2664	3904	1405	3703	1446	2907	1524	748	1031	742	321	978	1319	1330	990	699	2555	581	1778	2607	1584	2638	2143	1198	1472	1982	1159	1086	1108	313	2955
Cgla01g001145	389	395	215	478	732	594	375	151	559	278	276	504	399	173	204	186	217	397	216	198	100	437	1001	504	358	701	913	408	301	272	162	192	482	120	108	1316
Cgla01g001146	5739	1208	792	257	3018	1016	1948	67	2424	513	490	1317	2090	1190	891	1187	1466	3200	1496	111	276	796	303	797	693	2557	349	368	846	1789	213	2691	299	30	439	5659
Cgla01g001147	0	0	0	0	0	0	0	0	0	0	0	2	0	0	0	0	0	0	0	0	0	0	0	0	0	2	0	0	0	2	0	0	0	0	0	0
Cgla01g001148	127	185	156	180	354	248	340	67	192	100	122	97	62	112	136	123	100	164	82	77	67	267	114	93	137	179	218	70	144	106	119	72	130	131	95	376
Cgla01g001149	113	127	22	31	96	72	127	83	334	43	131	100	44	76	215	66	171	139	43	32	89	87	48	57	117	45	129	25	26	10	41	54	104	81	18	104
Cgla01g001150	0	0	0	0	0	0	2	0	0	2	2	0	0	0	2	2	0	0	0	0	0	0	0	0	0	6	8	0	0	0	0	0	8	0	0	10
Cgla01g001151	1	0	0	0	0	0	0	0	0	0	0	0	0	0	0	1	0	0	0	0	0	0	0	0	0	0	0	0	0	0	0	0	0	0	0	0
Cgla01g001152	0	0	0	0	0	0	0	0	0	0	0	8	0	0	0	0	0	0	0	0	0	0	0	0	0	0	0	0	0	0	0	0	0	0	0	0
Cgla01g001153	780	5520	782	946	22333	16835	2731	3727	22284	5516	12987	2586	2169	3050	933	660	3650	4618	2557	565	350	2643	2024	655	6929	5065	3357	533	4014	6301	5540	663	2000	631	278	1550
Cgla01g001154	13	199	15	42	925	691	297	115	1520	83	1320	109	50	180	70	31	34	220	111	28	10	580	90	76	351	309	190	7	351	541	189	8	36	7	2	47
Cgla01g001155	33	644	49	78	2092	1673	778	269	2887	183	2093	324	127	479	291	110	110	650	278	55	48	1800	259	154	884	1018	729	25	1147	866	624	34	105	88	21	129
Cgla01g001156	111	64	16	37	235	96	24	66	192	0	15	10	8	10	24	0	0	27	42	0	10	355	0	24	51	14	0	18	14	26	33	23	0	9	26	117
Cgla01g001157	0	0	0	0	0	0	0	0	0	0	0	0	0	0	0	0	0	0	0	0	0	0	0	0	0	0	0	0	0	0	0	0	0	0	0	0
Cgla01g001158	46	292	109	14	182	73	31	57	92	39	14	23	10	22	206	59	331	178	19	68	127	122	104	6	45	142	140	26	108	22	37	17	187	61	224	71
Cgla01g001159	20	25	42	25	30	24	45	39	22	16	18	30	2	6	24	9	21	36	12	20	5	394	16	31	48	98	86	29	22	5	13	15	18	39	0	125
Cgla01g001160	2	0	0	5	1	4	0	0	0	0	0	2	0	2	0	0	4	2	2	3	4	0	14	2	0	0	0	0	0	2	0	0	1	0	0	31
Cgla01g001161	1989	2114	1106	1161	5319	1742	1085	2181	4133	1589	915	535	514	686	1087	754	832	945	1518	582	704	9783	995	603	773	621	1584	770	1691	685	953	498	1060	752	1400	4298
Cgla01g001162	8359	8594	8234	8426	14243	4793	10010	5397	12415	4808	4454	4722	3173	3853	2974	2510	4521	5365	3042	2136	4055	10326	4173	3194	3630	5206	9492	6191	7409	5383	7474	4584	6146	5371	4379	10055
Cgla01g001163	533	398	505	1431	746	191	1068	625	780	552	459	837	371	440	194	299	317	844	365	403	742	249	219	296	347	562	1150	320	361	142	835	204	1398	536	522	2045
Cgla01g001164	30	36	57	102	18	21	139	23	20	27	73	87	28	24	58	22	23	38	8	24	17	120	13	15	53	115	278	25	89	22	31	4	41	26	22	102
Cgla01g001165	224	270	352	462	246	41	927	70	234	322	231	229	178	83	167	235	240	186	106	181	140	152	163	132	245	109	860	60	118	160	318	31	811	93	56	612
Cgla01g001166	2	0	4	8	0	2	10	0	0	0	12	2	0	4	0	0	0	3	0	2	3	2	0	6	3	4	16	8	4	0	2	0	16	0	0	10
Cgla01g001167	45	48	448	41	314	24	174	37	90	14	42	234	47	82	0	3	71	398	126	18	323	11	3	25	21	44	560	94	34	46	73	4	46	17	0	43
Cgla01g001168	339	367	149	481	497	132	900	105	301	223	186	491	118	181	50	170	117	225	140	115	110	271	74	204	163	462	842	366	106	133	182	35	88	112	70	254
Cgla01g001169	20	15	8	2	5	4	9	5	38	21	0	0	0	1	0	0	0	0	0	0	2	123	0	1	2	3	13	0	8	3	4	0	16	0	0	0
Cgla01g001170	24	38	11	58	167	35	55	18	39	34	13	44	29	17	15	24	32	34	37	13	24	163	25	35	27	63	50	16	18	20	28	11	33	49	6	60
Cgla01g001171	0	0	0	0	0	0	0	0	0	0	0	0	0	0	0	0	0	0	0	0	0	0	0	12	0	0	0	0	0	0	0	0	0	0	0	0
Cgla01g001172	7908	14423	10463	11025	17875	8284	11264	9631	13198	6830	6373	6231	4087	5722	6371	4088	4493	6793	6354	3079	5164	17511	3419	3113	3512	8322	9419	8912	16270	9587	9371	5737	8951	6701	12762	12290
Cgla01g001173	1858	3915	3193	2156	4955	1961	3721	2031	3008	2020	1229	1039	736	772	909	697	1014	1408	1873	647	754	4167	587	786	959	660	1105	1021	1694	1654	2187	846	1257	476	1773	3066
Cgla01g001174	0	0	0	0	0	0	0	0	0	0	0	0	0	0	0	0	0	0	0	0	0	0	0	0	0	0	0	0	0	0	0	0	0	0	0	0
Cgla01g001175	94	176	45	209	341	249	314	197	298	277	10	342	30	144	66	48	12	114	30	38	43	152	0	11	41	459	87	41	389	347	332	5	268	87	4	238
Cgla01g001176	59	34	805	483	51	8	354	93	309	202	217	171	57	124	64	35	120	216	59	43	63	20	208	92	87	15	467	8	410	350	19	13	200	10	23	232
Cgla01g001177	104	206	473	377	159	99	861	74	184	87	193	306	110	139	123	36	127	199	115	82	196	48	62	234	137	237	285	224	114	121	420	60	196	306	121	347
Cgla01g001178	8823	2602	2082	4401	3712	1183	3933	805	2575	2014	2139	1584	2845	1163	706	310	963	2465	858	622	346	4262	2305	720	778	520	3788	890	2983	4429	2727	399	1757	237	486	1939
Cgla01g001179	31669	54026	33052	42955	86232	33827	28398	46908	79597	26609	18991	14163	14828	10661	25535	11063	12412	17563	34003	10900	16679	37480	18869	14364	14753	28873	22885	38077	47137	18118	38136	37624	46499	62996	29165	68035
Cgla01g001180	0	0	3	0	2	0	0	0	0	0	0	0	0	0	0	0	0	2	0	0	0	0	0	2	4	0	4	2	0	0	0	0	0	0	0	0
Cgla01g001181	0	2	0	0	0	0	0	0	0	0	0	0	0	0	2	0	0	0	0	0	0	0	0	0	0	0	2	0	0	0	0	0	2	0	0	0
Cgla01g001182	24	24	233	159	35	2	80	131	309	168	112	0	34	110	65	1	5	96	11	3	2	179	3	89	55	77	92	108	148	219	50	4	134	53	186	172
Cgla01g001183	4844	5421	10237	9258	7332	3208	6145	6486	14068	6565	8715	4044	4143	4931	6299	1790	3586	6917	3345	2525	3079	5431	2428	4533	5906	8726	9208	8985	7480	8132	5411	2959	9278	8801	5939	17369
Cgla01g001184	579	1240	1151	1323	1038	894	1465	913	1668	813	904	445	180	283	979	467	405	825	593	264	361	4093	386	570	1008	918	1705	819	953	959	1088	512	786	726	513	2219
Cgla01g001185	712	871	273	332	1649	881	619	150	446	212	118	610	236	148	181	324	475	323	501	179	465	108	721	214	384	342	788	205	185	126	409	155	215	252	129	563
Cgla01g001186	301	835	600	757	897	284	652	263	409	216	502	345	307	329	655	784	473	696	949	244	525	502	510	277	658	456	1136	380	662	409	498	312	685	1165	1158	1809
Cgla01g001187	1	2	4	5	3	0	1	0	0	2	2	2	1	0	7	0	2	0	0	5	0	2	0	0	0	2	12	0	0	0	0	0	1	0	0	1
Cgla01g001188	0	0	0	0	2	0	8	0	0	0	1	0	2	2	2	0	2	4	0	0	0	1	6	1	4	4	4	0	0	0	0	0	0	0	0	3
Cgla01g001189	101	148	124	225	264	176	496	153	159	118	127	256	133	101	205	152	222	269	94	148	119	157	189	121	136	219	392	172	137	130	77	66	126	199	62	452
Cgla01g001190	1507	1718	1516	2016	2618	1612	2014	1361	2722	1736	919	846	770	595	1155	869	945	1268	1226	493	1150	1523	900	791	900	1611	1546	1354	1594	1384	1383	1410	1272	1317	793	3033
Cgla01g001191	5	6	6	2	7	3	8	0	1	0	3	2	1	1	52	3	13	0	8	0	3	0	2	2	5	14	7	3	3	4	10	0	19	10	12	12
Cgla01g001192	0	0	0	0	2	0	0	0	0	0	0	0	0	0	0	0	0	0	0	0	0	6	0	0	0	0	0	0	0	0	0	0	0	0	0	0
Cgla01g001193	5963	8991	4513	3553	12965	5440	5970	4084	9103	3982	3999	1842	1506	1341	4970	1477	2006	2931	3124	1365	2214	7711	2027	1523	2509	3840	3116	4062	4419	2999	6006	442	3840	4067	3868	7830
Cgla01g001194	269	145	75	118	469	533	308	244	567	360	63	126	30	23	144	47	51	62	22	19	26	1353	14	12	77	59	338	66	80	32	104	22	87	7	2	205
Cgla01g001195	4419	8130	3681	4490	7417	4971	2780	3687	6396	2850	3472	1534	2211	1912	4430	2336	2710	2802	2845	1332	2309	3214	2750	1612	3426	4399	6169	4115	4502	2591	3699	4139	4032	5537	3180	7914
Cgla01g001196	362	773	579	778	843	346	820	230	923	325	449	339	240	357	570	323	379	523	531	259	264	760	311	296	366	639	697	657	774	490	615	414	769	574	502	1274
Cgla01g001197	0	0	0	0	4	0	0	0	0	0	0	0	0	0	0	0	2	0	0	0	0	0	0	0	0	0	0	0	0	0	0	0	0	0	0	2
Cgla01g001198	0	0	0	0	0	0	0	0	0	2	1	0	0	0	0	0	0	0	0	0	0	0	0	0	0	0	0	0	0	0	0	275	0	0	2	0
Cgla01g001199	185	64	10	25	11	30	51	92	85	90	11	32	124	1	20	10	13	45	36	18	12	20	40	101	14	139	74	14	27	0	14	99	14	18	6	329
Cgla01g001200	10	15	32	25	28	2	54	7	22	11	36	39	21	15	56	32	28	40	44	22	26	2	40	19	19	60	74	59	19	19	42	46	50	43	88	137
Cgla01g001201	175	280	206	287	306	3	424	142	303	165	132	159	100	105	115	83	118	142	157	94	57	14	122	106	121	251	297	179	173	149	203	126	226	178	163	363
Cgla01g001202	74	106	117	81	162	116	162	52	145	44	87	88	10	24	72	22	74	54	29	44	79	274	18	59	101	103	160	135	83	61	132	21	149	65	35	114
Cgla01g001203	10638	11483	15790	11895	21656	8210	15609	7057	17138	10064	6368	3873	4541	2983	3756	2892	5453	6146	7588	4004	4365	16145	4989	4908	6923	7229	12364	9066	5908	6754	11213	6535	7098	7328	2831	17270
Cgla01g001204	0	0	24	2	0	1	50	0	8	0	14	18	0	8	27	21	3	2	0	5	9	11	0	9	0	10	38	0	11	18	0	0	35	24	58	21
Cgla01g001205	0	0	0	0	0	0	0	0	0	0	0	0	0	0	0	0	0	0	0	0	0	0	0	0	0	0	0	0	0	0	0	0	0	0	0	0
Cgla01g001206	0	0	0	0	0	0	0	0	0	0	0	0	0	0	0	2	0	0	0	0	0	0	0	0	0	0	0	0	0	0	0	0	0	0	0	0
Cgla01g001207	0	23	0	0	1	0	10	6	36	4	0	0	0	5	0	0	2	86	0	3	0	16	5	8	16	0	1	15	8	21	4	4676	0	0	0	0
Cgla01g001208	0	6	0	0	2	0	15	2	4	0	0	0	0	8	0	0	5	0	0	3	0	3	6	9	2	0	0	2	0	2	0	18	0	0	0	0
Cgla01g001209	2	963	0	0	1168	0	3071	1380	1142	0	8	0	12	1267	170	147	579	313	0	511	0	0	1389	1059	544	0	251	2390	88	269	354	5653	8	2	0	15
Cgla01g001210	0	0	0	5	0	1	2	0	0	0	0	0	0	0	0	1	0	0	0	1	0	321	0	0	0	0	0	0	0	0	0	0	0	0	0	2
Cgla01g001211	509	782	601	757	1308	553	817	437	926	348	430	392	256	327	459	222	233	472	316	165	484	769	320	316	465	783	531	541	654	352	614	457	686	628	371	1270
Cgla01g001212	1075	881	420	614	6770	2223	752	944	1491	1115	681	351	151	589	453	883	629	780	614	354	713	10304	253	67	331	216	240	587	867	559	1025	906	836	989	658	1728
Cgla01g001213	25115	31163	31292	34133	53088	28438	38601	18612	41599	15367	28249	21188	12244	16996	19491	10878	16706	21488	17587	12648	22072	39806	10402	14472	22789	29196	40984	28156	29208	17316	30239	18548	34848	35607	19092	58606
Cgla01g001214	19731	34132	27054	18731	21748	11877	15099	10437	35620	22004	11779	9372	21524	12162	16066	7778	12118	17678	13426	7698	7600	12724	15370	11586	10725	11202	23731	11386	15039	24209	18685	18722	58631	33530	17706	38749
Cgla01g001215	179	146	447	254	311	82	201	87	579	50	46	82	149	227	104	86	321	166	152	271	143	146	726	351	87	170	257	401	161	62	105	623	222	101	185	703
Cgla01g001216	1798	3806	2157	2444	5836	2512	3807	1687	3762	2174	1665	1342	766	1010	2276	839	1667	1856	1623	1051	1390	2823	1682	1323	1563	2273	2662	1737	2347	1927	2445	1661	1865	1730	1326	5279
Cgla01g001217	108	100	121	69	180	37	230	53	23	73	230	150	82	81	254	112	162	291	304	39	235	67	158	24	88	271	217	157	73	94	78	187	67	60	435	521
Cgla01g001218	7	14	8	5	39	10	14	7	11	6	3	11	6	4	14	4	16	11	14	1	14	47	10	4	16	37	22	1	5	9	3	11	0	12	0	5
Cgla01g001219	3	4	5	2	14	6	0	1	10	0	2	2	2	0	2	0	5	2	0	2	0	27	7	0	2	4	2	0	6	0	3	0	1	0	0	2
Cgla01g001220	0	0	0	0	0	0	0	0	0	0	0	0	0	0	0	0	0	0	0	0	0	0	0	0	0	0	0	0	0	0	0	0	0	2	0	0
Cgla01g001221	0	0	0	0	0	0	0	0	0	0	0	0	0	0	0	0	0	0	0	0	0	0	0	0	0	0	0	0	0	0	0	0	0	0	0	0
Cgla01g001222	1009	1833	994	1684	18121	1433	368	138	1748	4180	122	148	423	33	282	4478	2809	1513	764	698	399	1289	877	335	561	51	609	319	2664	5836	719	6396	2252	2326	6315	4064
Cgla01g001223	77	48	35	36	526	262	76	76	626	8	418	85	2	128	33	48	49	55	45	20	24	1865	5	9	65	16	17	30	82	158	51	37	28	54	212	662
Cgla01g001224	56310	42032	17707	38216	237406	79286	26768	74428	195471	56523	24422	18465	21484	20187	4642	6402	10600	13419	7392	10742	1993	147621	14897	9850	25288	7317	29317	17028	36887	27053	15715	10650	27638	3145	18292	96784
Cgla01g001225	4544	10826	7147	7423	11104	5083	10296	5693	11694	4903	3805	3760	2395	2575	4167	2211	3941	4704	3622	2690	2798	6967	4866	4319	3787	5493	7707	5812	5956	5866	7244	4404	5674	4800	3718	10868
Cgla01g001226	17	3	185	46	40	27	158	5	13	6	42	140	16	30	3	2	30	51	12	6	36	602	2	27	11	77	484	49	12	10	45	1	21	2	26	35
Cgla01g001227	251	296	446	597	420	160	489	145	496	73	243	148	100	53	130	100	107	208	117	63	74	644	220	215	148	127	326	212	374	311	220	97	273	110	152	244
Cgla01g001228	534	758	928	1050	895	456	790	318	1074	136	425	334	270	205	395	213	174	449	475	145	249	1813	666	494	560	399	949	507	1085	817	552	223	801	485	379	618
Cgla01g001229	3904	5450	3408	3310	16075	3877	4210	4222	8452	9255	1506	1855	546	964	2170	424	1380	1735	1654	674	2229	9517	702	812	1135	2900	2450	2086	3873	3327	2638	1153	2063	2455	2340	5688
Cgla01g001230	3325	5664	4757	3245	8124	3092	4213	3951	6534	3481	2039	1369	1027	1659	2179	1712	2043	2461	1935	1267	2285	10125	2241	1720	1965	3033	3484	2978	5248	5231	2468	2152	2146	2182	3600	4196
Cgla01g001231	455	976	747	842	1207	478	1204	553	1323	483	447	472	469	444	427	442	548	662	449	349	336	1363	491	403	440	917	975	824	654	460	663	636	620	534	519	2118
Cgla01g001232	584	358	5430	7474	565	184	3452	145	1264	764	173	1678	716	133	33	175	870	2000	303	167	297	54	167	521	529	1003	2088	1222	110	144	936	352	1377	808	50	2705
Cgla01g001233	9	15	2	9	2	5	13	0	14	2	3	8	1	1	4	0	1	7	4	3	2	8	0	3	3	7	15	3	20	6	2	4	5	2	3	3
Cgla01g001234	32	30	29	29	15	12	22	8	35	8	14	8	4	3	7	0	2	8	5	4	2	12	4	2	12	14	10	18	35	48	7	7	5	10	7	6
Cgla01g001235	421	522	655	751	734	372	731	258	756	583	399	280	121	168	266	148	235	395	501	186	342	414	227	235	317	352	326	312	222	400	474	264	337	344	167	828
Cgla01g001236	184	413	171	413	414	220	371	141	277	139	146	198	127	136	168	121	113	214	212	89	122	590	247	120	199	233	226	245	215	198	207	111	194	162	248	461
Cgla01g001237	142	387	255	303	481	291	282	115	463	311	287	201	98	71	134	160	168	217	169	100	140	183	105	159	290	296	270	176	186	140	188	57	180	221	51	498
Cgla01g001238	0	0	0	0	0	0	4	0	0	0	0	0	0	0	0	0	0	0	0	0	0	0	0	0	0	0	0	0	0	0	0	0	0	0	0	0
Cgla01g001239	591	972	1942	1458	1828	666	1044	628	997	418	1180	853	545	853	536	1002	1126	1674	935	827	1914	1132	725	1038	1086	1367	1751	1540	1356	980	1454	570	1162	1658	723	3040
Cgla01g001240	30	8	81	216	29	9	195	19	86	8	158	235	108	39	45	41	68	241	84	79	183	43	168	163	171	465	307	157	60	76	41	29	66	55	4	172
Cgla01g001241	11	33	1	0	6	7	8	17	6	0	9	23	0	9	56	5	7	15	2	0	1	0	0	0	11	83	15	7	8	0	16	0	4	32	0	45
Cgla01g001242	107	76	7	72	24	116	85	17	68	16	68	127	47	22	186	8	18	36	56	5	24	8	245	24	94	271	102	175	107	25	13	117	158	333	145	27
Cgla01g001243	102	253	419	400	449	187	700	121	250	220	192	175	83	69	218	221	234	273	302	125	95	464	202	323	266	174	461	220	170	281	265	23	190	58	24	937
Cgla01g001244	52	82	168	247	157	70	209	38	103	75	116	189	56	111	151	182	146	143	109	121	99	171	177	120	122	257	316	230	155	187	74	21	140	163	73	354
Cgla01g001245	206	628	192	117	2842	606	1263	762	1339	1584	282	950	215	481	242	775	344	813	536	205	720	408	336	84	426	381	1163	552	402	957	1628	99	588	1934	323	3134
Cgla01g001246	4426	6545	4441	4549	6830	3784	5848	3422	7087	3113	3348	2225	1564	2426	3393	2226	2949	3392	3583	1618	2411	2585	2600	2220	3067	2913	4747	4180	4641	3668	4620	2684	3451	2740	3401	8280
Cgla01g001247	1	8	1	1	6	4	18	7	3	7	6	6	16	5	0	10	3	13	4	5	5	26	2	0	0	4	18	5	0	5	0	2	12	1	0	34
Cgla01g001248	1342	1370	2921	2206	4110	1224	2813	903	2480	1076	1798	1272	694	1484	949	1067	1212	1497	932	665	848	7598	760	1020	1086	2004	1965	2106	1372	1366	1470	1319	1408	923	1749	2936
Cgla01g001249	20	35	69	49	24	39	23	20	31	6	62	32	30	56	35	11	16	28	50	16	38	27	14	21	60	89	77	43	20	33	15	15	41	35	22	24
Cgla01g001250	0	8	0	9	14	5	1	0	3	10	6	2	6	13	7	7	4	6	9	2	18	41	0	12	7	20	8	9	3	10	0	7	12	5	21	11
Cgla01g001251	1	1	2	4	4	2	5	0	7	2	18	7	1	27	10	5	16	10	0	5	7	18	2	7	13	15	22	4	6	7	0	4	12	1	9	34
Cgla01g001252	1300	2033	2028	1551	2611	1146	3084	1012	2655	917	2167	1677	1143	1439	1762	1198	1610	2056	1493	1071	1346	1401	1496	1412	1257	2234	2660	2925	1347	1324	2005	1557	1376	1822	1208	3518
Cgla01g001253	425	604	544	563	590	493	647	249	752	352	470	329	247	252	132	107	287	343	345	169	361	1086	46	232	502	391	476	377	221	213	381	120	507	382	135	638
Cgla01g001254	3034	5877	3149	2943	6849	3120	4265	2593	5246	2990	2303	1629	1273	1477	2628	1465	2035	2086	2142	1130	1899	3745	2104	1381	2089	2696	2920	2640	2722	2461	3988	2462	3324	2319	1612	6168
Cgla01g001255	2705	5299	6588	6407	5609	2629	7266	3332	4960	1782	3445	3691	2731	3520	5913	3138	3290	4963	5399	2250	4085	3826	3851	3089	2718	5139	5894	6576	5282	5267	5433	4946	7376	7281	11279	11072
Cgla01g001256	0	0	0	1	0	0	0	0	0	0	0	0	0	0	0	0	0	0	0	0	0	2	0	0	0	0	0	0	0	0	0	0	0	0	0	0
Cgla01g001257	3156	13443	1403	2391	6482	3609	4870	2903	4922	3593	1891	5080	2817	3333	3264	3926	764	3972	2336	2514	1390	761	8479	973	4282	9774	7065	5474	5101	2838	5142	1677	5300	4510	4487	7046
Cgla01g001258	29059	24280	11189	27524	55457	16020	31372	27273	39517	9794	9568	15449	22915	8215	11484	5678	6692	13030	12623	6327	4625	38301	12754	5495	7935	14545	16154	16775	32227	15433	21763	9730	14638	10048	10389	34833
Cgla01g001259	0	2	0	1	0	0	0	0	2	0	0	0	0	0	0	0	0	0	0	0	0	12	0	2	2	0	0	0	4	0	0	0	0	0	0	0
Cgla01g001260	9744	16255	14673	13165	30582	11875	17006	10545	21469	5899	10986	7852	5605	7023	6928	4925	5633	10475	8290	6874	7622	17262	7972	6785	7174	9600	11546	16500	8562	8097	14004	5926	11471	10690	10968	22241
Cgla01g001261	4872	7778	4397	4514	11450	4511	6957	4684	10242	3780	3053	2348	1754	2413	3133	2166	2866	3298	3010	1840	2130	6917	3213	2164	2465	3233	4304	3780	5428	4121	5099	2864	3639	3355	4198	7204
Cgla01g001262	37	51	53	61	84	43	45	58	82	19	32	34	33	52	19	23	22	59	26	21	45	93	19	7	35	62	72	36	72	56	23	40	27	43	111	57
Cgla01g001263	4153	5032	3424	2966	8760	4087	5561	3601	6613	3037	3650	2329	1628	2274	2191	1437	1979	2895	2577	1577	1782	11264	2393	2493	2440	2733	4476	3690	3705	4101	3635	2010	2900	2517	3568	6016
Cgla01g001264	0	0	0	0	0	0	9	0	0	0	0	3	0	0	0	0	0	0	0	0	0	0	0	0	0	6	6	6	0	0	0	8	2	2	0	0
Cgla01g001265	3423	5976	4439	5360	22272	943	971	2966	3171	1555	1631	1368	3340	3133	3635	2794	6648	5740	5136	1734	8894	6984	15932	2705	2219	3016	2445	2384	2963	1738	3771	2487	4127	8376	5253	37668
Cgla01g001266	8017	13651	7955	8528	18831	7893	12104	7035	15478	6316	5498	3818	2930	3403	4480	2583	3768	4700	4410	2574	2581	23150	4312	2927	4153	4872	8777	7474	8479	7460	8871	4079	5207	3574	5625	12538
Cgla01g001267	0	0	0	0	0	0	0	0	0	0	0	0	0	0	0	0	0	0	0	0	0	0	0	0	0	0	0	0	0	0	0	0	0	0	0	2
Cgla01g001268	545	1477	854	1395	1484	914	1596	754	1374	457	891	627	234	506	511	195	417	606	398	426	311	3099	554	790	873	854	1506	930	746	296	800	489	551	585	682	1970
Cgla01g001269	167	188	49	223	434	326	140	463	247	137	95	108	36	82	249	37	40	56	61	71	25	2690	39	18	36	232	73	48	232	279	133	27	42	19	107	105
Cgla01g001270	0	1	0	0	0	0	0	0	0	0	0	0	1	0	0	0	0	0	0	0	0	0	1	0	0	0	0	0	0	0	0	0	0	0	0	0
Cgla01g001271	5910	23294	12891	16643	10283	6567	12799	9714	10573	6020	6021	10388	9713	4112	9248	4428	7904	10448	11446	6763	3978	7118	14854	9253	8477	11047	8031	7928	8194	10179	9171	10130	8901	8113	6748	21033
Cgla01g001272	45	253	148	4064	436	135	691	791	960	346	108	230	187	2	11	50	48	658	107	43	431	25	146	97	442	781	504	53	504	374	332	30	185	64	67	1454
Cgla01g001273	3	1	3	8	18	0	1	2	2	0	0	0	8	0	5	3	10	2	2	2	0	18	0	1	0	0	0	0	0	0	0	0	3	2	0	8
Cgla01g001274	125	438	260	399	449	197	2	1	98	162	0	0	155	250	222	137	183	80	185	145	0	5	302	185	81	0	396	0	260	329	0	352	403	385	345	587
Cgla01g001275	2	2	4	38	224	2	6	608	641	104	2	2	5	3	12	0	2	7	3	0	343	4	1	0	28	649	7	0	241	254	211	6	1	2	2	14
Cgla01g001276	6	0	6	0	0	0	879	115	300	0	7	392	0	9	168	4	2	370	6	0	281	2	10	73	2	386	2	433	0	0	822	6	4	0	0	1
Cgla01g001277	0	0	0	0	0	0	0	0	0	0	0	0	0	0	0	0	0	0	0	0	0	0	0	0	0	0	0	0	0	0	0	0	0	0	0	0
Cgla01g001278	0	0	0	0	0	0	0	0	0	0	0	0	0	0	0	0	0	0	0	0	0	0	0	0	0	0	0	0	0	0	0	0	0	0	0	0
Cgla01g001279	0	0	0	0	0	0	0	0	0	0	0	0	0	0	0	0	0	0	0	0	0	0	0	0	0	0	0	0	0	0	0	0	0	0	0	0
Cgla01g001280	0	0	0	0	0	0	0	0	0	0	1	0	0	0	1	0	0	0	0	0	0	12	0	0	0	0	5	0	0	0	0	0	0	2	4	5
Cgla01g001281	0	0	0	0	0	0	0	0	0	0	0	0	0	0	0	0	0	0	0	0	0	0	0	0	0	0	0	0	0	0	0	0	0	0	0	0
Cgla01g001282	0	2	0	0	0	0	0	0	0	0	0	0	0	0	0	0	0	0	0	0	0	0	0	0	0	0	0	0	0	0	0	0	0	0	0	0
Cgla01g001283	0	0	0	0	0	0	0	0	0	0	0	0	0	0	0	0	0	0	0	0	0	0	0	0	0	0	0	0	0	0	0	0	0	0	0	0
Cgla01g001284	234	1251	94	368	631	288	215	223	380	245	208	152	100	76	547	250	74	323	187	91	132	208	515	98	160	328	242	225	447	129	399	598	372	415	350	691
Cgla01g001285	0	0	0	0	0	0	0	4	0	0	0	0	2	0	0	0	0	0	0	0	0	0	0	0	2	0	8	0	0	0	4	0	0	0	0	0
Cgla01g001286	4	11	0	0	5	4	1	2	4	2	2	2	0	0	0	0	0	2	0	0	0	4	0	0	0	0	0	0	0	0	1	0	0	0	0	0
Cgla01g001287	9141	13855	10730	13638	22961	10101	12364	8005	16770	7656	10632	7661	5771	6291	9995	4393	7333	10223	10048	4899	9550	7314	9259	6822	7960	14146	13546	10482	11021	12879	11673	8586	9739	12377	10225	18759
Cgla01g001288	9	5	3	15	12	5	22	2	7	2	2	11	5	2	2	0	0	11	4	0	0	9	3	3	0	24	7	2	6	1	12	4	9	10	0	28
Cgla01g001289	97	181	19	133	92	62	172	129	72	82	57	165	10	29	86	50	4	47	45	38	24	349	32	51	38	388	70	59	88	31	52	12	143	199	4	290
Cgla01g001290	279	391	307	306	613	282	534	283	628	282	184	251	111	143	76	62	132	258	151	140	134	358	91	188	146	291	235	210	138	232	323	109	123	110	122	461
Cgla01g001291	141	144	53	187	232	264	172	99	240	110	65	107	70	70	74	25	36	49	30	53	50	100	147	24	69	155	144	67	207	132	114	57	112	54	119	95
Cgla01g001292	0	0	0	0	0	0	0	0	0	0	0	0	0	0	0	0	0	0	0	0	0	0	0	0	0	0	0	0	0	0	0	0	0	0	0	0
Cgla01g001293	0	0	0	0	0	0	0	0	0	0	0	0	0	0	0	0	0	0	0	0	0	0	0	0	0	0	0	0	0	0	0	0	0	0	0	0
Cgla01g001294	1	0	0	0	0	0	0	0	0	0	0	0	0	1	0	0	0	0	0	0	0	0	0	0	0	0	0	0	0	0	0	0	0	0	0	0
Cgla01g001295	0	0	0	0	0	0	0	0	0	0	0	0	0	0	0	0	0	0	0	0	0	0	0	0	0	0	0	0	0	0	0	0	0	0	0	0
Cgla01g001296	0	0	0	0	0	0	0	0	0	0	0	2	0	0	68	0	0	0	0	0	0	0	0	0	0	146	0	2	0	0	0	0	0	0	0	19
Cgla01g001297	0	4	0	0	23	0	0	4	2	3	0	0	0	6	7	2	0	2	0	0	0	0	3	6	0	13	20	0	0	2	2	0	3	2	0	2
Cgla01g001298	0	0	0	0	0	0	0	0	0	0	0	0	0	0	0	0	0	0	0	0	0	0	0	0	0	0	0	0	0	0	0	0	0	0	0	0
Cgla01g001299	134	229	303	564	634	139	319	141	286	138	107	302	142	150	158	153	144	188	92	86	149	501	334	127	185	363	446	271	306	239	169	226	366	306	197	465
Cgla01g001300	121	410	212	604	813	267	441	160	339	189	101	367	152	161	146	160	183	239	133	96	177	496	450	174	206	272	343	255	332	184	234	183	292	256	185	522
Cgla01g001301	154	399	199	479	709	244	277	180	385	201	72	221	117	81	93	88	133	169	80	42	91	303	233	144	143	145	202	166	251	156	184	149	171	133	161	380
Cgla01g001302	31	178	34	128	216	100	139	87	95	42	58	220	58	28	65	34	74	61	87	49	32	235	70	55	94	333	145	84	33	65	47	50	38	51	80	389
Cgla01g001303	0	0	0	0	0	0	0	0	0	0	0	0	0	0	0	0	0	0	0	0	0	0	0	0	0	0	0	0	0	0	0	0	0	0	0	0
Cgla01g001304	0	0	0	0	0	0	2	0	0	0	0	0	0	0	0	0	0	4	0	0	0	4	0	0	0	0	0	2	0	0	0	0	0	0	0	0
Cgla01g001305	890	1128	362	575	954	594	634	562	1425	443	258	194	170	103	268	98	149	248	288	110	152	1360	248	146	184	300	448	392	481	223	416	399	387	231	258	857
Cgla01g001306	87	170	170	226	249	133	183	118	220	91	100	101	86	73	76	29	84	116	37	41	65	167	80	48	79	150	108	183	130	172	87	143	175	168	247	213
Cgla01g001307	1522	2689	1634	1429	3403	1589	1647	1359	3610	1448	958	871	708	616	602	557	916	1084	833	448	709	1804	837	749	902	1275	1661	1581	1267	1357	1563	1232	1554	1286	1049	2957
Cgla01g001308	208	474	237	340	378	199	478	195	326	149	352	244	112	114	185	94	188	200	203	87	133	389	161	100	224	175	380	244	226	192	324	149	185	82	293	499
Cgla01g001309	18	33	44	72	38	26	48	18	30	18	56	28	21	16	37	15	27	33	15	6	35	47	11	16	19	22	71	46	40	40	22	18	40	35	57	49
Cgla01g001310	9	1	6	16	17	9	15	8	24	8	0	2	2	0	0	0	0	0	0	2	0	34	9	3	7	9	27	3	3	2	3	0	0	0	0	0
Cgla01g001311	11	2	0	12	2	3	7	2	9	4	1	2	2	0	0	0	0	4	0	0	0	19	0	2	2	1	6	0	7	9	1	0	0	0	0	0
Cgla01g001312	4	6	2	14	8	5	21	0	9	4	2	4	2	0	0	0	0	1	2	2	0	12	2	2	16	8	28	2	4	16	1	0	0	0	0	0
Cgla01g001313	8349	11040	12024	10839	17821	12304	13278	7132	16819	6207	12253	8906	6318	6293	6652	4601	6788	9007	8336	6709	8732	14895	5442	6514	10354	13507	13879	13006	8544	8187	11190	5788	9959	11137	8018	19941
Cgla01g001314	2	0	0	0	4	0	2	2	2	2	0	0	0	0	0	0	0	0	2	0	0	52	0	0	0	0	8	2	0	0	0	0	0	6	0	1
Cgla01g001315	382	786	641	591	887	547	897	513	906	467	652	525	424	470	353	248	588	663	618	326	538	381	383	506	502	811	510	476	386	425	566	502	446	595	426	1235
Cgla01g001316	2868	3504	1976	2563	3121	2237	2422	1421	3618	2204	2056	952	1062	756	2449	1271	1256	1186	1861	612	1063	968	1605	1153	1512	2030	2861	1557	1774	1480	2230	2947	1870	3070	925	5172
Cgla01g001317	81	121	294	288	712	109	440	152	282	334	77	214	40	113	35	31	87	151	56	48	91	668	42	71	77	205	503	137	101	22	109	32	121	52	94	610
Cgla01g001318	439	2951	1413	52	279	155	111	1807	1693	1292	82	465	59	443	451	454	207	539	207	246	166	2708	761	331	49	1622	291	568	1616	695	1173	1216	206	132	777	487
Cgla01g001319	9	31	4	8	187	31	40	37	34	73	5	42	16	44	12	13	8	33	16	6	54	29	0	7	21	19	40	7	17	25	53	6	82	120	9	143
Cgla01g001320	0	0	0	0	0	0	746	0	0	0	0	413	230	0	0	0	0	287	0	0	0	0	0	0	0	0	0	204	2	0	0	0	0	0	0	0
Cgla01g001321	81	116	90	80	134	35	89	30	140	40	88	45	30	45	105	26	45	67	56	45	52	147	117	47	90	126	104	49	131	68	138	104	97	67	190	146
Cgla01g001322	0	0	0	0	0	0	0	0	2	0	0	0	0	0	0	0	0	0	0	0	0	0	0	0	0	0	0	0	0	0	0	0	0	0	0	0
Cgla01g001323	0	0	0	0	0	0	5	0	0	2	0	7	4	0	0	0	0	0	0	0	0	0	0	0	0	0	0	0	0	5	0	0	0	0	0	0
Cgla01g001324	0	0	0	0	1	2	0	0	0	0	0	0	0	0	0	0	0	0	0	0	0	0	0	0	0	0	0	0	0	0	0	0	0	0	0	0
Cgla01g001325	44	140	81	78	167	46	160	69	126	29	24	33	16	113	77	36	45	92	54	21	127	69	76	62	26	149	116	110	63	30	85	161	119	42	164	248
Cgla01g001326	390	15956	2367	1145	1036	1320	506	10504	8014	3472	291	289	199	244	549	220	272	1481	755	403	409	236	643	214	429	2664	293	1132	6555	900	2820	6383	280	499	2730	2221
Cgla01g001327	571	773	561	681	1533	758	790	418	1171	449	570	433	378	274	286	185	450	520	412	334	530	385	320	404	506	784	667	622	644	717	395	450	574	752	235	1230
Cgla01g001328	2	2	0	10	2	2	12	2	6	0	3	39	2	0	0	0	0	4	0	5	0	2	0	36	37	57	25	2	1	6	0	0	4	0	0	23
Cgla01g001329	4453	7035	4625	3814	8777	3878	4522	4916	9276	2773	3566	2615	2206	2707	5050	3616	3332	3933	4087	1635	3159	11872	3196	1927	2772	6337	4599	5530	6617	5005	4317	3769	5164	5132	5684	8013
Cgla01g001330	0	0	0	0	0	0	0	0	0	0	0	0	0	0	0	0	0	0	0	0	2	0	0	0	0	0	0	0	0	0	0	0	0	0	0	0
Cgla01g001331	0	0	0	0	0	0	0	0	0	0	0	0	0	0	0	0	0	0	0	0	0	0	0	0	0	0	0	0	0	0	0	0	0	0	0	0
Cgla01g001332	0	0	0	0	0	0	0	0	0	0	0	0	0	0	0	0	0	0	0	0	0	0	0	0	0	0	0	0	0	0	0	0	0	0	0	0
Cgla01g001333	354	1154	761	456	876	530	552	314	637	382	568	354	227	302	455	386	361	458	527	153	335	479	379	243	384	417	464	307	474	390	735	419	548	465	338	999
Cgla01g001334	70	33	100	159	129	55	69	41	109	41	24	24	53	45	21	81	75	62	31	35	49	188	6	58	65	32	116	204	77	21	16	39	127	76	105	100
Cgla01g001335	0	0	0	0	0	0	0	0	0	0	0	0	0	0	0	0	0	0	0	0	0	0	0	0	0	0	0	0	0	0	0	0	0	0	0	0
Cgla01g001336	0	0	0	0	0	0	0	0	0	0	0	0	0	0	0	0	0	0	0	0	0	0	0	0	0	0	0	0	0	0	0	0	0	0	0	0
Cgla01g001337	1672	5875	6260	3169	7127	1909	2095	493	5403	2579	3360	1707	1129	1474	4338	3580	3077	4278	4952	1597	6431	1343	3702	3324	3279	2017	7821	5524	2038	1378	3215	7300	4113	6326	1589	29548
Cgla01g001338	8	40	28	8	91	37	26	56	47	112	20	14	16	8	42	17	0	35	36	16	4	31	22	4	15	51	27	10	7	20	26	9	37	35	0	88
Cgla01g001339	2	2	1	0	0	2	4	2	2	0	2	12	6	0	0	0	10	5	0	4	0	0	0	0	5	12	2	6	16	2	6	0	0	0	0	12
Cgla01g001340	0	0	2	0	0	0	0	0	0	1	0	0	0	0	0	0	0	0	0	0	0	0	0	0	0	0	0	0	0	0	0	0	0	0	0	0
Cgla01g001341	0	0	0	0	0	0	0	0	0	0	0	0	0	0	0	0	0	0	0	0	0	0	0	0	0	0	0	0	0	0	0	0	0	0	0	0
Cgla01g001342	0	0	0	0	0	0	0	0	0	0	0	0	0	0	0	0	0	0	0	0	0	0	0	0	0	0	0	0	0	0	0	0	0	0	0	0
Cgla01g001343	0	0	0	0	0	0	0	0	0	0	0	0	0	0	0	0	0	0	0	0	0	0	0	0	0	0	0	0	0	0	0	0	0	0	0	0
Cgla01g001344	0	0	0	0	0	0	0	0	0	0	0	1147	0	0	3	0	0	751	0	0	1304	0	0	1058	0	2	0	0	0	0	0	0	0	0	0	2
Cgla01g001345	182	364	277	257	539	280	289	181	376	122	195	219	119	156	182	74	162	203	188	121	156	308	83	115	317	231	443	315	278	194	202	141	238	238	300	440
Cgla01g001346	573	1009	888	636	1488	1065	1065	1038	1260	476	780	492	354	435	263	158	464	624	482	239	357	995	248	383	887	559	940	588	640	357	557	293	550	403	545	1406
Cgla01g001347	619	825	992	905	1280	522	994	608	1151	489	606	533	299	366	712	229	629	654	517	230	482	283	806	443	606	1004	1455	857	769	853	632	474	941	553	510	1563
Cgla01g001348	0	0	0	0	0	0	0	0	0	0	0	0	0	0	0	0	0	0	0	0	0	0	0	0	0	0	0	0	0	0	0	0	0	0	0	0
Cgla01g001349	0	0	0	0	0	0	0	0	0	0	0	0	0	0	0	0	0	0	0	0	0	0	0	0	0	0	0	0	0	0	0	0	0	0	0	0
Cgla01g001350	0	0	0	0	0	0	0	0	0	0	0	2	0	0	0	0	0	0	0	0	0	0	0	0	0	0	0	0	0	0	0	0	0	0	0	0
Cgla01g001351	0	0	0	0	1	0	0	9	0	0	0	0	0	0	0	0	0	0	0	0	0	0	0	0	0	0	0	0	26	0	0	0	0	0	195	0
Cgla01g001352	0	0	0	0	0	0	0	0	0	0	0	0	0	0	0	0	0	0	0	0	0	0	0	0	0	0	0	0	15	0	0	0	0	0	62	0
Cgla01g001353	0	0	0	0	0	0	0	165	0	0	0	0	0	0	0	0	0	0	0	0	0	0	0	0	0	0	0	0	190	0	2	0	0	0	666	0
Cgla01g001354	664	1030	667	1285	1299	577	1305	406	1069	564	1116	760	461	672	1028	466	702	902	1090	430	730	1158	741	727	893	1429	1521	1154	666	721	882	577	1209	1410	943	2692
Cgla01g001355	0	0	0	0	0	0	0	0	0	0	0	0	0	0	0	0	0	0	0	0	0	0	0	0	0	0	0	0	0	0	0	0	0	0	0	0
Cgla01g001356	0	0	0	0	0	0	1	0	0	0	0	0	0	0	0	0	0	0	0	0	0	0	0	0	0	0	2	0	0	0	0	0	0	0	0	0
Cgla01g001357	12589	18828	11753	14720	21204	10728	13202	9895	22204	6581	8320	6650	5394	5105	5773	3622	6022	8031	6409	3682	4801	12141	6721	4519	7523	9839	16612	13774	9242	7955	10378	7694	8313	9257	7526	16715
Cgla01g001358	901	1436	913	1820	1297	707	1937	493	1199	691	912	857	702	468	688	394	464	825	728	296	560	1339	947	587	576	1050	940	769	1094	737	894	358	785	950	323	1887
Cgla01g001359	2	5	6	2	12	1	0	0	5	0	1	0	0	0	14	4	4	4	2	0	0	0	0	2	0	0	0	3	14	6	2	0	0	0	8	0
Cgla01g001360	3266	3737	4287	4595	6440	1881	10815	3395	4893	2579	1783	2291	2570	1641	2052	879	1854	2473	1916	1167	689	7312	1199	1264	1399	2119	3645	3251	2726	3653	4541	1426	1497	957	2134	5964
Cgla01g001361	11440	17696	14089	7523	14480	7918	16560	11306	28416	7092	4673	6324	8255	5572	5848	8400	5775	9023	9151	5799	7764	18626	2044	4059	6181	15727	7722	18616	12340	4419	9337	5123	12158	11217	8554	20749
Cgla01g001362	3629	5732	3871	2977	5995	3255	5489	2980	4320	2590	2318	1127	1408	986	2473	2209	1709	3174	2319	1441	1127	1575	1716	1642	2742	3229	3362	4172	3002	2990	4152	1823	2308	1747	2476	7711
Cgla01g001363	117	88	192	199	60	43	678	61	70	70	30	201	17	37	43	11	18	72	22	28	6	81	31	83	42	150	261	192	18	34	343	50	62	46	0	315
Cgla01g001364	0	0	0	0	0	0	0	0	0	0	0	0	0	0	0	0	0	0	0	0	0	0	0	0	0	0	0	0	0	0	0	0	0	0	0	0
Cgla01g001365	0	0	0	0	0	0	0	0	0	0	0	0	0	0	0	0	0	0	0	0	0	0	0	0	0	0	0	0	2	0	0	0	0	0	0	0
Cgla01g001366	3	14	0	2	10	0	0	2	4	7	0	7	0	1	43	0	0	3	0	0	2	0	0	3	4	5	0	4	16	6	4	2	0	0	0	8
Cgla01g001367	0	0	0	0	0	0	0	0	0	0	0	0	0	0	0	0	0	0	0	0	0	0	0	0	0	0	0	0	0	0	10	0	0	0	0	0
Cgla01g001368	0	0	2	0	0	0	0	0	0	0	0	0	0	0	0	0	0	0	0	0	0	0	0	0	0	0	0	0	0	0	0	0	0	0	0	0
Cgla01g001369	2	10	0	0	0	0	0	0	0	0	0	0	1	0	0	0	0	0	0	0	0	0	0	0	0	0	0	0	0	0	0	0	0	0	0	0
Cgla01g001370	0	0	0	0	0	0	0	0	0	0	0	0	0	0	0	0	0	0	0	0	0	0	0	0	0	0	0	0	0	0	0	0	0	0	0	0
Cgla01g001371	0	1	0	0	0	0	0	0	0	2	2	0	4	0	3	0	0	0	0	0	0	0	0	0	0	0	0	0	0	0	0	0	0	0	0	0
Cgla01g001372	752	602	787	747	843	277	760	382	834	284	553	320	169	461	540	391	558	442	664	311	635	480	244	319	351	478	704	492	885	560	574	417	743	652	616	1370
Cgla01g001373	978	1719	1842	1547	2159	860	2320	443	2107	834	1461	905	562	1551	1081	557	1178	1571	813	303	2126	1688	749	746	1272	1903	1644	1084	3669	1777	1935	1329	2413	2093	1214	3057
Cgla01g001374	0	0	0	0	0	0	0	0	0	0	0	0	0	0	0	0	0	0	0	0	0	0	0	0	0	0	0	0	0	0	0	0	0	0	0	0
Cgla01g001375	0	0	0	128	168	100	0	0	74	0	123	109	0	91	32	85	85	81	0	35	82	0	70	131	54	208	0	0	96	0	41	85	93	0	0	333
Cgla01g001376	13	0	12	8	10	4	34	0	6	2	26	22	0	2	12	2	5	3	8	2	12	1285	0	4	4	19	10	26	0	2	24	2	32	20	11	37
Cgla01g001377	0	0	0	0	0	0	0	0	0	0	0	0	0	0	0	0	0	0	0	0	0	0	0	0	0	7	0	14	0	0	0	0	0	0	331	2
Cgla01g001378	0	0	0	0	0	0	0	0	0	0	0	0	0	0	0	0	0	0	0	0	0	0	0	0	0	0	0	0	0	0	0	0	0	0	0	2
Cgla01g001379	0	0	0	0	0	0	0	0	0	0	0	0	0	0	0	0	0	0	0	0	0	0	0	0	0	0	0	0	0	0	0	0	0	0	0	0
Cgla01g001380	0	0	0	0	0	0	0	0	0	0	0	0	0	0	0	0	0	0	0	0	0	0	0	0	0	0	0	0	0	0	0	0	0	0	0	0
Cgla01g001381	0	0	0	0	0	0	0	0	0	0	0	0	0	0	0	0	0	0	0	0	0	4	0	0	0	0	0	0	0	0	0	0	0	0	0	0
Cgla01g001382	0	7	6	108	64	4	51	21	18	10	10	24	24	2	23	2	0	10	2	20	6	8	20	4	30	24	8	14	83	45	30	22	34	20	0	38
Cgla01g001383	43	59	40	80	160	95	93	81	163	50	25	28	19	24	22	19	19	15	11	12	18	177	34	20	12	24	29	40	29	22	60	49	49	22	41	62
Cgla01g001384	71	89	82	177	282	130	127	77	226	63	32	81	28	36	62	12	31	36	34	17	52	239	68	31	39	45	76	71	94	82	108	65	87	112	82	127
Cgla01g001385	477	430	292	458	1144	518	444	401	912	105	273	148	157	169	360	141	111	235	134	122	249	1451	195	58	190	292	298	309	326	348	389	256	441	448	491	374
Cgla01g001386	0	0	4	0	0	0	6	0	1	0	0	0	0	0	0	4	0	0	0	0	0	0	0	2	0	0	4	0	0	0	0	0	0	4	0	4
Cgla01g001387	131	326	323	0	0	0	279	0	0	0	0	0	183	0	42	0	0	149	309	0	0	208	0	0	0	0	0	0	0	0	0	0	0	0	0	0
Cgla01g001388	31	51	46	0	0	0	30	0	0	0	0	0	14	0	15	0	0	27	37	0	0	56	0	0	0	0	0	0	0	0	0	0	0	0	0	0
Cgla01g001389	13	29	24	0	0	0	9	0	0	0	0	0	5	0	4	0	0	22	11	0	0	27	0	0	0	0	0	0	0	0	0	0	0	0	0	0
Cgla01g001390	0	2	0	2	4	0	16	0	2	2	0	2	0	4	2	0	0	2	2	0	0	0	2	0	0	9	10	8	6	4	1	0	8	0	0	0
Cgla01g001391	0	0	0	0	0	0	0	0	0	0	0	0	0	2	0	0	2	0	0	0	0	0	0	0	0	0	3	0	0	0	1	0	0	0	0	0
Cgla01g001392	2	0	0	0	0	0	0	0	0	0	0	0	0	0	0	80	0	1	0	75	0	0	0	0	0	0	0	0	0	0	0	0	1	0	0	0
Cgla01g001393	8	18	34	170	4	22	265	0	585	15	203	161	38	99	12	4	65	36	6	0	16	2	10	4	8	37	479	23	10	22	132	6	4	0	0	35
Cgla01g001394	0	8	9	10	0	0	12	2	6	0	0	8	0	2	24	0	2	2	0	2	4	46	0	0	0	28	4	0	2	0	2	0	0	0	0	11
Cgla01g001395	0	6	8	45	0	0	14	2	5	3	9	13	0	6	54	0	8	16	2	0	2	64	14	7	0	81	14	5	14	4	3	4	4	5	2	30
Cgla01g001396	0	0	0	0	0	0	0	0	0	0	0	0	0	0	0	0	0	0	0	0	0	0	0	0	0	0	0	0	0	0	0	0	0	0	0	0
Cgla01g001397	943	1987	1450	2299	3318	1515	1732	909	2278	993	1113	698	310	799	1144	615	703	909	532	334	815	1487	1056	598	752	1267	1583	841	2125	1761	1140	1009	1474	1499	1331	2081
Cgla01g001398	1425	2728	2506	2803	2620	1711	2865	1365	2739	1104	1810	1939	1070	1166	1443	878	1146	2006	1379	839	1104	2252	1179	843	1713	2636	2705	2290	1974	1871	1875	990	1844	1894	2374	3086
Cgla01g001399	6934	9460	7699	10017	12396	5718	10172	6581	11287	4364	4198	2926	2244	2012	4085	2256	2416	3588	3079	1767	2207	16771	4379	2082	3580	4574	6104	5563	4455	5746	5159	3121	4552	2637	4222	6394
Cgla01g001400	3317	4340	1545	2303	9882	7713	1604	3012	17220	5770	1455	659	665	385	1604	1126	1262	907	1220	504	1197	4325	2941	1258	1813	1790	3454	2161	3721	1780	1827	4850	3018	3125	713	6041
Cgla01g001401	8302	14332	9502	8199	19308	10379	10980	7676	16933	7250	6530	4397	3457	3479	4773	3291	4896	5296	4602	3341	3578	13183	5345	4220	6020	5819	10129	8601	6761	8342	8498	4316	6789	6056	4301	14183
Cgla01g001402	0	0	0	0	0	0	0	0	0	0	0	0	0	0	0	0	0	0	0	0	0	0	0	0	0	0	0	0	0	0	0	0	0	0	0	0
Cgla01g001403	4770	7959	4484	5056	12731	6659	7718	4810	9684	4654	3078	1684	1169	1820	3413	2422	1665	2625	2743	1168	1895	18066	1827	1380	2010	2801	3551	2466	5110	4008	4522	2242	3597	2561	3155	6531
Cgla01g001404	2	6	2	14	12	4	2	7	30	7	19	7	2	10	5	4	0	8	0	9	6	65	17	2	12	28	39	13	20	24	12	2	4	0	0	3
Cgla01g001405	3	1	0	0	4	10	17	14	4	33	62	16	0	0	0	0	18	32	0	0	30	39	0	20	20	3	173	8	22	0	16	0	0	0	4	13
Cgla01g001406	7573	12217	5410	5706	13454	6216	6413	6080	12049	4697	4981	3183	2270	2425	3070	1783	2762	3976	3240	1947	1864	9055	4235	2368	3772	4142	5375	5453	5214	6219	6016	3350	3565	2592	3033	6814
Cgla01g001407	4426	6906	5418	4466	9470	4186	6186	4065	7784	3298	4220	3434	2667	2597	3645	2595	4214	4583	4020	2192	3786	5158	3801	2367	4354	4959	5016	5232	5080	5284	4886	3082	3675	3702	3434	8299
Cgla01g001408	127	312	254	322	441	175	253	207	469	182	208	171	94	198	326	134	192	263	150	72	276	776	107	76	153	324	341	301	364	138	141	326	249	380	417	649
Cgla01g001409	19	56	28	26	70	38	12	12	76	9	30	17	18	24	63	24	45	22	39	15	35	32	20	10	10	31	29	18	39	34	25	56	34	58	24	115
Cgla01g001410	0	0	0	0	0	0	0	0	0	0	0	0	0	0	0	0	0	0	0	0	0	0	0	0	3	0	0	0	0	0	0	0	0	0	0	0
Cgla01g001411	7731	10745	7964	10023	14836	6909	10732	7485	13070	4776	5403	4273	2674	3287	6059	4491	4037	5002	4693	2384	5353	16973	8047	2791	4719	5941	8888	7103	8153	9783	5932	3657	6768	5745	11385	10034
Cgla01g001412	587	674	998	836	934	378	706	218	700	629	484	453	272	346	338	169	471	422	439	163	272	212	454	469	274	590	403	417	329	435	591	710	292	618	136	924
Cgla01g001413	0	0	6	0	0	0	4	0	0	0	0	0	3	0	0	0	0	4	0	0	2	0	0	0	0	0	0	0	0	0	0	0	0	0	0	0
Cgla01g001414	0	0	0	0	0	0	3	3	0	0	0	0	0	0	0	0	0	0	0	0	0	0	0	1	0	46	0	0	0	0	0	0	0	0	0	0
Cgla01g001415	4391	7787	4605	2204	13718	3857	3305	5114	11152	4636	2238	1980	656	1585	2092	1716	1770	2706	2203	1014	2166	7055	1241	1753	1470	1958	2360	2969	3448	1780	4007	1712	2291	2584	1958	5992
Cgla01g001416	0	0	0	0	1	0	0	0	0	0	0	0	0	0	0	0	0	2	0	0	0	0	0	0	0	0	0	0	0	0	0	0	0	0	0	0
Cgla01g001417	4123	10356	4712	6109	12733	5868	7813	4015	8394	4257	3525	2508	1550	2137	3030	1612	2192	3260	2773	1548	2061	4598	3615	2514	3120	3961	5370	3863	5128	3639	5266	2895	4389	3991	3315	8492
Cgla01g001418	33	71	33	79	99	43	74	0	91	28	52	20	37	24	107	56	44	41	70	17	42	159	56	16	40	57	28	52	111	121	64	71	51	78	107	85
Cgla01g001419	623	854	274	419	1630	208	295	110	980	320	370	177	129	164	491	128	312	250	181	206	201	115	359	187	518	331	842	468	513	206	295	608	495	230	287	1093
Cgla01g001420	385	647	900	987	1415	563	1120	257	630	333	674	637	298	357	231	171	477	585	369	260	253	562	195	395	584	904	1181	744	340	376	629	230	406	523	152	1237
Cgla01g001421	0	2	0	0	2	0	26	0	0	6	14	0	5	0	17	0	7	0	2	2	0	0	0	0	8	20	0	2	0	0	0	0	2	2	4	4
Cgla01g001422	0	0	0	0	0	0	574	0	0	0	0	0	59	257	2	134	0	0	0	168	0	0	141	0	0	4	0	0	0	0	262	2	0	117	173	0
Cgla01g001423	0	0	0	0	0	0	296	0	0	0	0	0	38	294	0	81	0	0	0	163	0	0	147	0	0	0	0	0	0	0	109	0	0	151	275	2
Cgla01g001424	19069	34700	19961	21022	33616	15823	16581	15323	23417	12135	15331	8614	7081	6528	15923	10287	8477	12754	14828	5351	9233	33674	12005	7454	8973	12887	15031	12044	17907	20933	16105	9869	15404	13588	16328	33944
Cgla01g001425	3136	4977	4045	4495	6412	2986	5022	3040	4672	2454	2009	1733	1744	1680	1452	955	1583	1948	1265	1055	942	8869	2292	1440	1354	1923	3180	2736	3468	3155	3277	2062	2422	2048	2000	4819
Cgla01g001426	692	341	160	173	250	413	321	180	521	770	144	115	39	44	307	115	67	41	156	46	107	133	167	117	50	208	389	287	123	254	51	589	123	216	28	1526
Cgla01g001427	12087	14744	25634	17746	37255	20864	23975	12886	23791	12596	21509	13382	7823	11101	9294	8475	16796	19751	12827	7999	19111	46589	7621	10656	21149	20126	27151	17655	18964	12759	16272	5959	20336	12087	12342	40779
Cgla01g001428	3533	5718	4844	3284	10436	3377	5196	3783	8727	3105	2900	2262	1576	2221	2429	2147	2824	3354	2939	1387	2606	6190	3608	2259	2808	2982	4314	3316	6267	5342	3290	2592	4134	2528	4842	8716
Cgla01g001429	3042	6701	2523	3004	3148	2837	3084	3650	5051	1545	2119	1271	1813	1438	3119	2694	1663	1893	3741	1277	1836	1834	2203	973	1516	3156	3160	2425	2541	2162	2654	3830	1973	3274	2274	7750
Cgla01g001430	3430	5137	2859	2834	8283	6508	2277	4929	6965	3501	1933	1243	914	786	2511	1816	1656	2452	1950	1278	1625	14178	3348	1563	2519	3218	1636	1545	5885	1479	2514	1138	2718	2181	1745	8122
Cgla01g001431	5	42	19	40	20	22	15	21	26	13	9	17	11	4	0	18	10	21	30	11	4	52	21	11	22	13	24	15	5	1	16	19	5	12	0	35
Cgla01g001432	196	286	199	298	220	149	330	150	363	144	90	153	157	71	34	68	95	165	254	77	99	134	106	132	112	211	397	181	176	136	156	158	122	144	29	543
Cgla01g001433	39	26	12	0	6	2	10	0	69	8	7	2	0	0	0	3	0	9	1	2	2	100	1	0	2	11	0	2	14	22	0	0	4	0	0	4
Cgla01g001434	228	373	314	531	302	376	385	301	322	142	249	271	171	216	189	59	175	274	131	154	134	410	267	236	299	424	499	358	254	216	89	215	236	166	257	627
Cgla01g001435	48	87	132	31	92	27	106	68	80	44	87	20	16	26	86	33	77	53	25	49	85	21	37	39	77	95	114	191	51	41	61	112	70	73	137	253
Cgla01g001436	9	0	0	4	3	0	0	0	0	0	11	2	0	3	4	2	2	0	0	0	0	24	0	0	11	2	4	4	0	0	2	0	7	0	2	4
Cgla01g001437	1033	1510	1712	1879	1807	749	2203	731	2091	654	1384	1080	627	510	1519	913	898	1057	1107	590	1066	1314	1349	728	993	1002	1682	2128	1092	850	1094	1318	1225	1348	1041	2525
Cgla01g001438	362	483	973	700	1352	534	1006	414	1087	505	557	582	348	429	505	326	635	735	512	361	609	739	636	355	572	787	1113	924	899	483	595	725	768	919	607	2245
Cgla01g001439	3	21	0	16	6	4	3	14	8	2	37	18	5	26	16	10	8	17	30	0	10	8	33	50	29	197	53	11	16	7	0	1	4	1	14	53
Cgla01g001440	0	4	3	8	1	5	20	6	0	4	45	18	5	7	13	4	4	14	6	11	15	17	20	30	37	61	20	3	16	5	0	0	3	2	8	52
Cgla01g001441	1	8	2	9	0	5	18	1	5	4	28	24	11	4	16	11	2	17	11	2	12	16	26	26	33	86	28	4	6	3	3	1	6	5	23	38
Cgla01g001442	0	4	0	0	1	0	2	0	1	0	2	8	0	1	0	0	0	0	1	0	0	6	8	5	8	11	5	2	0	0	1	0	0	0	1	2
Cgla01g001443	100	247	207	98	143	62	140	27	122	69	213	166	116	133	403	221	195	278	259	63	367	104	102	171	172	523	274	137	187	178	168	160	152	311	217	398
Cgla01g001444	0	2	0	0	0	0	0	0	0	0	0	0	0	0	5	0	0	0	1	0	2	14	0	0	2	0	0	2	4	0	0	2	5	0	0	0
Cgla01g001445	0	0	0	0	0	0	0	0	0	0	0	0	0	0	0	0	0	0	0	0	0	0	0	0	0	0	0	0	0	0	0	0	0	0	0	0
Cgla01g001446	0	1	0	0	0	0	0	0	0	0	0	0	0	0	2	0	2	4	0	0	0	0	0	3	0	0	0	0	5	0	0	0	0	0	2	0
Cgla01g001447	352	429	382	490	428	280	670	200	689	182	202	256	159	167	187	238	202	286	334	218	365	462	270	119	164	851	598	192	1461	1544	203	201	555	270	802	915
Cgla01g001448	2865	5995	6020	4285	8981	3255	7450	4563	8071	2662	3436	4854	2304	2951	3533	3062	3637	5469	4198	2692	4973	9945	1672	2353	3399	6141	4451	4146	5170	2487	3779	2088	4916	6056	3266	6629
Cgla01g001449	90	101	142	95	128	74	369	93	205	131	128	161	34	151	171	113	299	128	196	239	216	60	198	107	145	207	503	330	214	88	98	330	132	191	46	575
Cgla01g001450	1382	1709	1216	1396	1678	1104	1339	790	1475	727	798	680	550	399	669	426	635	880	822	330	542	4061	850	451	642	841	1310	879	1039	989	936	435	728	392	742	1749
Cgla01g001451	904	1789	1286	1194	2340	1202	1477	1249	2091	797	1098	815	829	614	978	638	725	949	924	669	714	2155	703	495	820	1198	1320	1069	1191	946	1108	970	1077	1271	902	2296
Cgla01g001452	3316	2125	5110	6294	3157	1053	11786	842	2373	2324	1710	2847	2484	1146	888	601	1786	2634	2567	925	906	4435	3131	1907	1793	1531	6030	2138	2053	2420	3302	748	2230	812	1237	5386
Cgla01g001453	0	0	0	0	0	0	0	0	0	0	0	0	0	0	4	0	0	0	0	0	0	0	0	0	0	0	0	0	0	0	0	0	0	0	0	0
Cgla01g001454	0	0	0	0	0	0	0	0	0	0	0	0	0	0	2	0	0	0	0	0	0	0	0	0	0	0	0	0	0	0	0	0	0	0	0	0
Cgla01g001455	0	2	0	0	0	0	0	0	0	0	0	0	0	0	0	0	0	0	0	0	0	0	0	0	0	0	0	0	0	0	0	0	0	0	0	0
Cgla01g001456	0	0	0	0	2	0	2	0	0	0	0	0	0	0	0	0	0	1	0	0	0	0	0	0	0	0	0	0	0	0	0	0	0	0	0	0
Cgla01g001457	233	604	686	638	694	262	820	151	458	206	542	397	153	268	816	592	404	462	827	183	430	926	502	277	488	382	597	309	616	856	472	242	514	339	718	1354
Cgla01g001458	45	125	179	158	197	63	191	34	130	43	117	83	45	84	202	168	116	188	175	46	147	265	122	67	128	108	219	133	250	195	132	106	199	242	438	375
Cgla01g001459	43	73	66	115	183	65	105	28	122	50	36	56	17	57	56	47	64	48	53	28	64	210	46	31	51	49	69	39	94	54	75	56	112	115	157	137
Cgla01g001460	56	75	149	194	194	65	107	49	201	44	83	75	47	91	151	69	80	117	98	40	110	364	94	48	63	155	138	120	284	204	161	132	165	302	385	195
Cgla01g001461	0	0	0	0	0	0	0	0	0	0	0	0	0	0	0	0	0	0	0	0	0	3	0	0	0	0	0	0	0	0	0	0	0	0	0	0
Cgla01g001462	4	0	2	0	2	1	0	0	1	0	0	4	0	0	0	0	0	0	0	0	0	0	0	0	4	0	0	0	0	0	0	0	0	0	0	6
Cgla01g001463	0	0	0	0	0	1	0	0	1	0	0	0	0	0	0	0	1	0	0	0	4	0	0	2	0	0	0	0	0	1	0	0	0	0	0	3
Cgla01g001464	79	88	117	73	207	67	93	58	109	91	38	49	30	24	30	14	44	36	35	50	37	31	29	41	62	77	94	67	66	34	75	45	54	62	39	125
Cgla01g001465	2	0	0	2	6	2	18	4	2	0	10	6	2	5	8	2	50	0	2	8	4	0	4	2	2	10	4	29	2	0	4	3	2	6	2	49
Cgla01g001466	95	9	14	13	32	21	39	24	62	14	281	19	27	4	114	16	41	21	30	6	15	132	4	11	67	34	109	13	19	5	48	0	20	19	6	88
Cgla01g001467	0	0	0	0	0	0	0	0	0	0	0	0	0	0	9	0	0	0	0	0	0	0	0	2	0	21	0	0	0	0	0	0	0	0	0	2
[truncated: 38,127 more rows]
